# Supplementary material for: What are analog bulletin boards used for today? Analysing media uses, intermediality and technology affordances in Swedish bulletin board messages using a citizen science approach
Source: PLoS One. 2018 Aug 27;13(8):e0202077. doi: 10.1371/journal.pone.0202077 (PMC6110486; doi:10.1371/journal.pone.0202077)
Supplement: S2 Appendix — (IPYNB) [file pone.0202077.s002.ipynb]

# %% [markdown]
# Analog Bulletin Boards: Open Dataset and Code. 

# %% [markdown]
This [Jupyter](http://jupyter.org/) notebook contains [Python](https://www.python.org/) 3 code for reproducing the analyses in the [X article insert DOI](http://dx.doi.org). For details regarding the data collection, classification and transcription, please see the original article and Appendix 1 to this notebook. 

The code book is attached at the bottom of this notebook. However, in most figures this information is also inserted as code comments for easier verification of figure labels etc.


This notebook was written by AUTHOR. For questions, please e-mail author@university.se

This notebook is open source software. I may be used freely, but please cite the [X article insert DOI](http://dx.doi.org) and/or this notebook if the code is re-used for other academic publications. 


### Contents of this notebook
0. Import libraries, software versions.
0. Loading data.
0. Regular expressions search.
0. Article Figures.
0. Additional Figures.
0. Appendix 1 - Flowchart. 
0. Appendix 2 - Duplicate finder.
0. Appendix 3 - Code book.
0. Fig 2 - plotting with Basemap


### Software versions used
Check your own system settings with the print statements below. Your system needs to support unicode since Swedish characters such as ``åäöÅÄÖ`` are used. A few more libraries are imported in Appendix 1 and 2, but the following software is enough to reproduce the data in the article. 

This notebook was created using Jupyter Lab Version 0.32.1 BETA and Python: 3.6.4 with:

- Python: 3.6.4 |Anaconda, Inc.| (default, Jan 16 2018, 18:10:19) [GCC 7.2.0]
- Pandas: 0.22.0
- Matplotlib: 2.1.2
- Seaborn: 0.8.1
- Regular expressions: 2.2.1

# %% [markdown]
---

## 1. Import libraries, software versions.

# %% [code]
import re
import sys
import pandas as pd
import matplotlib
import matplotlib.pyplot as plt
from matplotlib.pylab import rcParams
import seaborn as sns
%matplotlib inline
sns.set_palette("Paired")
sns.set(font_scale=1.5) # Adjust font size
rcParams['figure.figsize'] = 10, 7.5 # Adjust figure size

print("SOFTWARE VERSIONS:\n")
print("Python: " + sys.version)
print("Pandas: " + pd.__version__)
print("Matplotlib: " + matplotlib.__version__)
print("Seaborn: " + sns.__version__)
print("Regular expressions: " + re.__version__)

# %% [markdown]
---
## 2. Load data as a Pandas Dataframe

The data loaded in this notebook is a standard .csv file (comma separated, encoding utf8). Make sure your system supports unicode properly throughout all layers of software, as the textual data contains Swedish characters as å, ä , ö , Å , Ä , Ö.

# %% [code]
#-------------------------------------------------------------------------------
# Load data and print general information
#-------------------------------------------------------------------------------
df = pd.read_csv('bulletinboardsN1167_20170523.csv', 
                 sep=",", encoding='utf-8')

# Some general information
print("Total number of observations: " + str(len(df)))
print("The data was collected between " + str(df.CREATED.min()) + 
      " and " + str(df.CREATED.max()))
print("The number of unique collectors (school classes) are: " + 
      str(len(df.USER_ID.unique())))

# %% [code]
df.head()

# %% [markdown]
---

## 3. Regular expression search
This function can be used to search and exctract contexts of regular expressions from the transcribed bulletin board messages. By default the function returns the search results as *Key Words in Context* (KWIC) with the flag ``context=True``. To switch it off, just set it to ``False``.

# %% [code]
#-------------------------------------------------------------------------------
# Regular expressions search
#-------------------------------------------------------------------------------
rawtext = ""

for string in df.TRANSCRIPTION:
    rawtext += str(string) + " " # blank line added for proper tokenization

def regexpsearch(regularexpression, context=True, printresults=True):
    '''Takes a regular expression as string as input. 
    Returns a list of hits and number of hits.
    Set context=False to return only hits.
    Set printresults=False to return hits and counts'''
    resultcounter = 0
    if context:
        # Context can be increased by changing values in curly brackets.
        regularexpression = ".{40}" + regularexpression + ".{40}"
    result = re.findall(regularexpression, rawtext, re.IGNORECASE)
    for r in result:
        resultcounter +=1
    if printresults:
        print("Search found " + str(resultcounter) + " hits:\n")
        for r in result:
            print(r)   
    else:
        return result, resultcounter

# %% [markdown]
### Regular exression search

Usage: 
Any Python-flavoured regular expression. Case insensitive.
Returns a context of 40 chars before/after per default. To turn 
this off, set context to False: regexpsearch("expression", context=False)

Example searches for special cases:
* Telephone numbers (anonymized): ``\#{3}``
* E-mail addresses (anonymized): ``\@{3}``

# %% [code]
regexpsearch('karate') 

# %% [markdown]
---
# 3. Article Figures

In this section the following figures from the article are reproduced. They are numbered according to the published manuscript. For additional figures, see the next section.

# %% [markdown]
## Fig 3 - Categories

To make the figure more comprehensible, we merge a number of categories used in the code book (Appendix 3). The below function ``mergecategories()`` does this, and adds labels in Swedish and English.

# %% [code]
#-------------------------------------------------------------------------------
# Fig 3 - Categories
#-------------------------------------------------------------------------------

# First some of the invitation categories have to
# be merged for readability.
def mergeCategories(dataframe):
    '''
    Input:
    1. Pandas dataframe.
    
    Output:
    A dictionary with merged caterories 
    and percentages
    
    Original Categories (see code book in Appendix 3):
    1. Buy and sell ad (no data)
    2. Buy and sell ad > Commodity
    3. Buy and sell ad > Service
    4. Rent (no data)
    5. Rent > Housing
    6. Rent > Artefact
    7. Lost and found (no data)
    8. Lost and found > People (no data)
    9. Lost and found > Animal
    10. Lost and found > Artefact
    17. Invitation > Religious
    12. Invitation > Seminar or Lecture
    13. Invitation > Meeting
    14. Invitation > Celebration
    15. Invitation > Reading group
    16. Invitation > Discussion group
    18. Invitation > Sports event
    19. Invitation > Health
    20. Invitation > Other
    23. Political message > Message
    24. Other
    '''
    categorydata = {}

    commodityN = 0
    serviceN = 0
    renthouseN = 0
    rentartifactN = 0
    missingpetN = 0
    lostfoundN = 0
    invitationN = 0 
    polmsgN = 0
    otherN = 0
    
    dfLocal = dataframe # this sets a local dataframe
    
    for data in dfLocal.CATMSG.iteritems():
        if data[1] == 2:
            commodityN += 1
        elif data[1] == 3:
            serviceN += 1
        elif data[1] == 5:
            renthouseN += 1
        elif data[1] == 6:
            rentartifactN += 1
        elif data[1] == 9:
            missingpetN += 1
        elif data[1] == 10:
            lostfoundN += 1
        elif data[1] in [12, 13, 14, 15, 16, 17, 18, 19, 20]:
            invitationN += 1
        elif data[1] == 23:
            polmsgN += 1
        elif data[1] == 24:
            otherN += 1

    total = commodityN + serviceN + renthouseN + rentartifactN \
            + missingpetN + lostfoundN + invitationN + polmsgN + otherN      
    print("Total observations: " + str(total))

    categorydata['Buy & sell, commodity'] = (commodityN / total) * 100
    categorydata['Buy & sell, service'] = (serviceN / total) * 100
    categorydata['Rent, housing'] = (renthouseN / total) * 100
    categorydata['Rent, artifact'] = (rentartifactN / total) * 100
    categorydata['Missing pet'] = (missingpetN / total) * 100
    categorydata['Lost & found'] = (lostfoundN / total) * 100
    categorydata['Invitation'] = (invitationN / total) * 100
    categorydata['Political message'] = (polmsgN / total) * 100
    categorydata['Other'] = (otherN / total) * 100       
    return(categorydata)

#print(mergeCategories()) # manual inspection

# %% [code]
# Fig 3, continued
def categories():
    fig, ax = plt.subplots()
    dfCat = pd.DataFrame.from_dict(mergeCategories(df), orient='index')
    dfCat.sort_values(0, ascending=True, inplace=True)
    catmsg = sns.barplot(x=0, y=dfCat.index, data=dfCat, palette="Paired")
    plt.ylabel("Category")
    plt.xlabel("Messages (%)")
    ax.annotate('N = ' + str(len(df)),  xy=(1,1),xytext=(35, 0.5))
    #plt.savefig("Figures/Fig3/Fig3.svg", bbox_inches='tight', dpi=600)
    
categories()

print("\nPercentages:")
for key, value in mergeCategories(df).items():
    print(key, round(value, 1))
   
print("\nFig 3. Message Categories")

# %% [markdown]
The invitation messages are the most common ones. However, if Buy & Sell ads are merged with regards to services and commodities, that would make up almost an equal amount.

# %% [markdown]
### Fig 4 Sender and printing technology

# %% [code]
#-------------------------------------------------------------------------------
# Fig 4 - Sender and Printing Technology
#-------------------------------------------------------------------------------
def SenderPrint():
    fig, ax = plt.subplots()
    sender = sns.countplot('SENDER', data=df, 
                             hue="MEDIUM")
    sendertotal = len(df['SENDER'])*1.
    senderlabels = ['Association', 'Company', 
                      'Authority', 'Municipality',
                      'Region',
                     'Private person', 'Other']

    # Uncomment this line to verify numbers/labels.
    sender.set(xticks=range(0, 8), xticklabels=senderlabels)  
    
    l = plt.legend(["Handwritten", "Home print", 
                    "Professional print", "Mixed print"], 
                   loc=1, ncol = 2, prop={'size':10})

    # Create percentages for each bar
    for p in sender.patches:
        sender.annotate('{:.1f}%'.format(100*p.get_height()/sendertotal), 
                        (p.get_x()+0.1, p.get_height()+5), size=11)     
        
    fig.set_size_inches(15, 7)
    plt.xlabel("Sender and Printing Technology")
    plt.ylabel("Messages")
    #plt.savefig("Figures/Fig4/Fig4.svg", dpi=600)
    
    ''' CODE BOOK
    1. Association
    2. Company
    3. Authority
    4. Municipality
    5. Region
    6. State (no values)
    7. Private person
    8. Other
    '''
    '''
    1. Handwritten
    2. Home print
    3. Professional print
    4. Mixed print
    '''
SenderPrint()
print("Percentages, senders:")
for key, value in df.SENDER.value_counts().items():
    if key == 1.0:
        print("Association (1): ", round((value / len(df)) * 100, 1))
    if key == 2.0:
        print("Company (2): ", round((value / len(df)) * 100, 1))
    if key == 3.0:
        print("Authority (3): ", round((value / len(df)) * 100, 1))
    if key == 4.0:
        print("Municipality (4): ", round((value / len(df)) * 100, 1))
    if key == 5.0:
        print("Region (5): ", round((value / len(df)) * 100, 1))
    if key == 6.0:
        print("State (6): ", round((value / len(df)) * 100, 1))
    if key == 7.0:
        print("Private persons (7): ", round((value / len(df)) * 100, 1))
    if key == 8.0:
        print("Other (8): ", round((value / len(df)) * 100, 1))

# %% [markdown]
Associations are heavy users of professional printing. Here we find posters and ads that are made often to reach a wider audience. Companies use home (or office) printers almost as often as they use professional prints. Handwritten messages are basically only found among private persons. 

# %% [markdown]
### Fig 5 - Intermediality

# %% [code]
#-------------------------------------------------------------------------------
# Fig 5 - Intermediality
#-------------------------------------------------------------------------------
def Contact():
    rcParams['figure.figsize'] = 15, 10 # This one needs more size
    total = len(df.CONTACT)
    sns.set_palette("Paired")
    
    # change order for readability
    contact = sns.countplot('CONTACT', data=df, 
                            order=[1.0, 2.0, 3.0, 7.0, 4.0, 6.0, 5.0])
    
    # labels are ordered as above
    contactlabels = ['Telephone\n only',
                     'URL\n only',
                     'E-mail\n only',
                     'Social media\n only',
                     'Physical address\n only',
                     'Several contact\nchannels',
                     'No Contact'
                      ]
    contact.set(xticks=range(0, 8), xticklabels=contactlabels)
    contact.set_xlabel('Channel')
    contact.set_ylabel('Messages')

    for p in contact.patches:
            contact.annotate('{:.1f}%'.format(100*p.get_height()/total), 
                             (p.get_x()+0.1, p.get_height()+5), size=16)
    
    #plt.savefig("Figures/Fig5/Fig5.svg", dpi=600)

    ''' CODE BOOK
    1. Phone
    2. URL
    3. E-mail
    4. Physical address
    5. No contact
    6. Combinations
    7. Social media
    '''
Contact()

print("Hyperlinks:")
for key, value in df.URL.value_counts().items():
    if key == "YES":
        print("With URL: " + 
              str(round((value / len(df)) * 100, 1)) + "%")
    if key == "NO":
        print("No URL: " + 
              str(round((value / len(df)) * 100, 1))+ "%")  

# %% [code]
#-------------------------------------------------------------------------------
# Fig 6 - Sender Intermediality
#-------------------------------------------------------------------------------
def SenderIntermediality():
    fig, ax = plt.subplots()
    sender = sns.countplot('SENDER', data=df, 
                             hue="CONTACT")
    sendertotal = len(df['SENDER'])*1.
    senderlabels = ['Association', 'Company', 
                      'Authority', 'Municipality',
                      'Region',
                     'Private person', 'Other']

    # Uncomment this line to verify numbers/labels.
    sender.set(xticks=range(0, 8), xticklabels=senderlabels)  
    
    l = plt.legend(["Telephone", "URL", 
                    "E-mail", "Physical address", "No contact",
                   "Multiple", "Social media"], 
                   loc=1, ncol = 2, prop={'size':10})

    # Create percentages for each bar
    #for p in sender.patches:
    #    print(p)
        # 0f = round to whole number, 1f = 1 decimal
    #    sender.annotate('{:.0f}%'.format(100*p.get_height()/sendertotal), 
     #                   (p.get_x()+0.1, p.get_height()+5), size=9)     
        
    fig.set_size_inches(15, 7)
    plt.xlabel("Sender and Intermediality")
    plt.ylabel("Messages")
    plt.savefig("IntermedialitySender.svg", dpi=600)
    
    ''' CODE BOOK
    1. Association
    2. Company
    3. Authority
    4. Municipality
    5. Region
    6. State (no values)
    7. Private person
    8. Other
    '''
    '''
    1. Phone
    2. URL
    3. E-mail
    4. Physical address
    5. No contact
    6. Combinations
    7. Social media
    '''

    #print("Percentages, senders:")
    for key, value in df.SENDER.value_counts().items():
        if key == 1.0:
            print("Phoooone (1): ", round((value / len(df)) * 100, 0))
        if key == 2.0:
            print("URL (2): ", round((value / len(df)) * 100, 1))
        if key == 3.0:
            print("E-mail (3): ", round((value / len(df)) * 100, 1))
        if key == 4.0:
            print("Physical address (4): ", round((value / len(df)) * 100, 1))
        if key == 5.0:
            print("No contact (5): ", round((value / len(df)) * 100, 1))
        if key == 6.0:
            print("Combinations (6): ", round((value / len(df)) * 100, 1))
        if key == 7.0:
            print("Social media (7): ", round((value / len(df)) * 100, 1))
SenderIntermediality()

# %% [markdown]
The most common way of linking a bulletin board message to other media is to use several other contact channels. Usually the messages have a combination of phone numbers, URLs and email addresses. Among electronic media, the telephone is the most common medium. However, also physical addresses are used, instructing the user to show up on a specific location on a given time, for example when announcing a concert. 

# %% [markdown]
## 5. Additional Figures. 

These figures are not published in the article. However, they have been used to explore the dimensions of the data and support the analytical work of the written article. 

# %% [markdown]
### 5.1 Duplicates
A duplicate is a message that appears on more than one board. This is important to measure since it draws attention to the affordances of photocopiers and printers in producing several copies of the same messag in order to reach larger audiences. 

# %% [code]
dfduplicates = df[df['DUPLICATE'] > 1] # Exclude single occurrences
print(str(len(dfduplicates)) + "/" + str(len(df)))

# %% [markdown]
There are 130 duplicates in the total dataset (N=1167).

# %% [code]
#-------------------------------------------------------------------------------
# Additional figure: Distribution of duplicates
#-------------------------------------------------------------------------------
duplicates = sns.factorplot('DUPLICATE', data=dfduplicates, 
                            kind='count', hue="MEDIUM", size=5, aspect=1.5)
                            # add hue='SENDER' and hue='CATMSG' to display
                            # sender and category information
sns.set_palette("Paired")
duplicates.set_axis_labels("Number of copies", "Messages")

''' CODE BOOK
1. Handwritten
2. Home print
3. Professional print
4. Mixed print
'''

# %% [markdown]
Professional prints are the most common duplicate message followed by home printers. Unsurprisingly these are posters for concerts et. cetera. There are no duplicate notes that are hand written. 

# %% [code]
#-------------------------------------------------------------------------------
# Additional data: Categories of duplicate messages
#-------------------------------------------------------------------------------
def categoriesDuplicates():
    dfCatDup = pd.DataFrame.from_dict(mergeCategories(dfduplicates, "sv"), 
                                      orient='index')
    dfCatDup.sort_values(0, ascending=True, inplace=True)
    catmsg = sns.barplot(x=0, y=dfCatDup.index, data=dfCatDup, palette="Paired")
    plt.ylabel("Category, Duplicates")
    plt.xlabel("Per cent")
    #plt.savefig("categories.png", bbox_inches='tight')
    #plt.savefig("categories.eps", bbox_inches='tight')
#categoriesDuplicates() # Print figure, if desired.

for key, value in mergeCategories(dfduplicates, "en").items():
    print(key, str(round(value, 2)) + "%")

# %% [markdown]
The most common duplicte is an invitation of some sorts. Followed by classifieds, where goods and services are sold. Duplication is a form of marketing that wants to reach a large audience. 

# %% [markdown]
### 5.2 Location 

# %% [code]
''' CODE BOOK
1. Indoors
2. Outdoors
'''
print("The distribution of indoors and outdoors boards:")
for key, value in df.LOCATION.value_counts().items():
    if key == 1.0:
        print("Indoors: " + 
              str(round((value / len(df)) * 100, 1)) + "%")
    if key == 2.0:
        print("Outdoors: " + 
              str(round((value / len(df)) * 100, 1))+ "%")

# %% [markdown]
In our dataset, there are slightly more indoors boards than outboards. This only indicates what types of boards are in proximity to the participating schools. 

# %% [markdown]
### Medium: mode of production and color

# %% [code]
#-------------------------------------------------------------------------------
# Additional figure: Printing technology and color
#-------------------------------------------------------------------------------
def mediumType():    
    total = len(df.MEDIUM)*1.
    mediumlabels = ['Handwritten', 'Home print', 
                    'Professional print', 'Mixed print']
    medium = sns.countplot('MEDIUM', data=df)

    # Uncomment this line to verify numbers/labels.
    medium.set(xticks=range(0, 4), xticklabels=mediumlabels) 
    medium.set_xlabel('Medium type')
    medium.set_ylabel('Messages')

    '''  CODE BOOK
    1. Handwritten
    2. Home print
    3. Professional print
    4. Mixed print
    '''
    for p in medium.patches:
            medium.annotate('{:.1f}%'.format(100*p.get_height()/total), 
                            (p.get_x()+0.1, p.get_height()+5), size=16)
mediumType()

for key, value in df.COLOR.value_counts().items():
    if key == 1.0:
        print("Monochrome print: " + 
              str(round((value / len(df)) * 100, 1)) + "%")
    if key == 2.0:
        print("Color print: " + 
              str(round((value / len(df)) * 100, 1))+ "%")

# %% [markdown]
Professional prints and messages produced by home printers are the most common paper medium.

# %% [markdown]
### Images and clipart

# %% [code]
#-------------------------------------------------------------------------------
# Additional figure: Images
#-------------------------------------------------------------------------------
def Images():
    total = len(df.IMAGES)*1.
    ax = sns.countplot('IMAGES', data=df)
    plt.figure(figsize=(15,10))
    sns.set_palette("Paired")

    imageslabels = ("Combinations", "Photo", "Clipart", 
                    "No images", "Hand drawn" ) # Double check order
    ax.set(xticks=range(0, 5), xticklabels=imageslabels)
    ax.set_xlabel('Image type')
    ax.set_ylabel('Messages')

    for p in ax.patches:
            ax.annotate('{:.1f}%'.format(100*p.get_height()/total), 
                        (p.get_x()+0.1, p.get_height()+5), size=10)
    
    '''  CODE BOOK
    1. None
    2. Photo
    3. Clipart
    4. Hand drawn
    5. Combinations
    '''
    '''
    1. Handwritten
    2. Home print
    3. Professional print
    4. Mixed print
    '''

#Images() # Create a figure

for key, value in df.IMAGES.value_counts().items():
    if key == 1.0:
        print("No image: " + 
              str(round((value / len(df)) * 100, 1)) + "%")
    if key == 2.0:
        print("Photo: " + 
              str(round((value / len(df)) * 100, 1))+ "%")
    if key == 3.0:
        print("Clipart: " + 
              str(round((value / len(df)) * 100, 1)) + "%")
    if key == 4.0:
        print("Hand drawn: " + 
              str(round((value / len(df)) * 100, 1))+ "%")
    if key == 5.0:
        print("Combinations: " + 
              str(round((value / len(df)) * 100, 1))+ "%")

# %% [markdown]
### Language
Messages were classified according to their language and if they had more than one language in the same message. 

# %% [code]
''' CODE BOOK
1. Monolingual
2. Duolingual
3. Multilingual
'''

for key, value in df.MULTILING.value_counts().items():
    if key == 1.0:
        print("Monolingual messages: " + str(round((value/len(df)) * 100)) + "%")
    if key == 2.0:
        print("Duolingual messages: " + str(round((value/len(df)) * 100)) + "%")
    if key == 3.0:
        print("Multilingual messages: " + str((round(value/len(df)) * 100)) + "%")


# %% [markdown]
Most message are only printed in one language (Swedish), see below.

# %% [code]
notswe = df[df.LANG != 1] # take out Swedish messages

# %% [code]
print("The number of messages in a language other that Swedish: " +
      str(len(notswe)))
print("This amounts to " + str(round((len(notswe) / 1167) * 100, 1)) + "% of the messages.") 

# %% [code]
#-------------------------------------------------------------------------------
# Additional data: Non-Swedish messages
#-------------------------------------------------------------------------------
print("Distribution of non-Swedish messages:\n")
for key, value in notswe['LANG'].value_counts().items():
    if key == 3:
        print("English messages: " + str(round((value/len(notswe)) * 100)) + "% ("
             + str(value) + ")")
    if key == 18:
        print("Norwegian messages: " + str(round((value/len(notswe)) * 100)) + "% ("
             + str(value) + ")")
    if key == 2:
        print("Finnish messages: " + str(round((value/len(notswe)) * 100)) + "% ("
             + str(value) + ")")
    if key == 8:
        print("Arabic messages: " + str(round((value/len(notswe)) * 100)) + "% ("
             + str(value) + ")")

# %% [markdown]
### Adhesive technologies

# %% [code]
#-------------------------------------------------------------------------------
# Additional figure: Adhesive technologies
#-------------------------------------------------------------------------------
def Tech():
    # Set NA values to 0.0 for conversion to int.
    dftech = df.TECH.fillna(0.0).astype(int)
    # Exclude missing values, here coded as 0
    dftech = df[df.TECH != 0] 

    techlabels = ['Drawing pin', 'Sticky tape', 
                  'Staple', 'Other']

    # add legend=None to remove the right hand legend.
    tech = sns.factorplot('TECH', data=dftech, kind='count', 
                          size=8, aspect=2, hue="LOCATION") 
    sns.set_palette("Paired")

    tech.set_axis_labels("Technology", "Messages")
    
    # Uncomment this line to verify numbers/labels.
    tech.set(xticks=range(0, 4), xticklabels=techlabels)  
    handles, labels = tech.fig.get_axes()[0].get_legend_handles_labels()

    # Uncomment the line below to veryfy the hue labels. 
    tech.fig.get_axes()[0].legend([handles[0], handles[1]], 
                                  ["Indoors", "Outdoors"], 
                                  loc='upper right') 

    # Hue values.
    ''' CODE BOOK
    1. Indoors
    2. Outdoors
    '''
    # Values
    '''
    1. Drawing pin
    2. Sticky tape
    3. Staple
    4. Other
    '''
Tech()

for key, value in df.TECH.value_counts().items():
    if key == 1.0:
        print("Drawing pin: " + 
              str(round((value / len(df)) * 100, 1)) + "%")
    if key == 2.0:
        print("Sticky tape: " + 
              str(round((value / len(df)) * 100, 1))+ "%")
    if key == 3.0:
        print("Staple: " + 
              str(round((value / len(df)) * 100, 1)) + "%")
    if key == 4.0:
        print("Other: " + 
              str(round((value / len(df)) * 100, 1))+ "%")


# %% [markdown]
---

---

---

### Appendix 1 - Flowchart

# %% [code]
#-------------------------------------------------------------------------------
# Fig 1 - Flowchart
#-------------------------------------------------------------------------------
import graphviz
print("Using graphviz for Python version " + graphviz.__version__)
dot = graphviz.Digraph(comment='Flowchart')
dot.format = 'svg' # change to 'svg' to create high-res pictures

dot.node('originalsample', "Participating schools\n N=46")
dot.node('fieldworksample', 
         "Fieldwork sample data\n N=1516 bulletin board messages", 
         shape='box')
dot.node('transcription',
         "Transcription, classification & anonymization")
dot.node('inspection', 
         "Manual inspection\n Removal of erronneous and duplicate data")
dot.node('finaldataset', 
         "Final open dataset\n N=1167\n(42 schools)", 
         shape='box')
dot.node('finalexcluded', 
         "Discarded data\n N=349", 
         shape="box")

dot.edge("originalsample", "fieldworksample")
dot.edge("fieldworksample", "transcription")
dot.edge("transcription", "inspection")
dot.edge("inspection", "finaldataset")
dot.edge("inspection", "finalexcluded")

dot.render('Figures/Fig1/Fig1_flowchart')
#dot.render('Figures/Fig1/FiFig1_flowchart.png')

dot

# %% [markdown]
### Appendix 2 - Duplicate finder.

To find duplicate messages that are not a perfect match, the ``SequenceMatcher`` function from the ``difflib`` can be used. Note, this is a very slow algorithm. 

```python
import nltk
from nltk.tokenize import sent_tokenize #make sure to install the corpus
from difflib import SequenceMatcher

'''This creates a new dataframe that only looks in single messages
in order to find duplicates.'''
dfcompare = df.loc[df['DUPLICATE'] == "1"] 

def compareMessages():
    '''
    Input: One messages as strings, the whole corpus, value as float, 
    maxLen as int.  
    Output: Prints sentences that are more similar than the threshold 
    value for m.ratio().
    Filter: Excludes sentences shorter than maxLen chars. (Recommended: 30)
    '''
    counter = 0    
    for message in dfcompare.TRANSCRIPTION.iteritems():
        hits = 0
        for message2 in dfcompare.TRANSCRIPTION.iteritems():
            m = SequenceMatcher(None, message[1], message2[1])
            if m.ratio() > 0.9:
                hits += 1
        if hits > 1:
            counter += 1
            print(str(counter) + message[1])
            print("\n")  
                   
compareMessages()
```

# %% [markdown]
### Appendix 3 - Code book

| ACCESS | CAT_NAME | LOCATION | CATMSG | SENDER | TONE | LANG | 
| --- | | --- | | --- | | --- | | --- | | --- | | --- | --- |  | 
| 1. Free | Public place | 1. Indoors | 1.	Buy and sell ad | 1. Association | 1. Serious | 1.	Swedish
| 2. Restricted | School | 2. Outdoors | 2.	Buy and sell ad > Commodity | 2. Company | 2. Playful | 2.	Finnish
| 3. Locked | Supermarket | | 3.	Buy and sell ad > Service | 3. Authority |  | 3. English
| 4. Other | Other | | 4.	Rent | 4. Municipality |  | 4. German
|            | Library | | 5.	Rent > Living | 5.	Region |  | 5. French
| | | | 6.	Rent > Artefact | 6.State |  |  6.	Spanish
| | | | 7.	Lost and found | 7.	Private person |  |  7.	Other
| | | | 8.	Lost and found > People | 8. Other |  |  8.	Arabic
| | | | 9.	Lost and found > Animal |  |  |  9.	Arameic
| | | | 10.	Lost and found > Artefact |  |  |  10.	BKS
| | | | 17. Invitation > Religious | | | 11. Danish
| | | | 12.	Invitation > Seminar or Lecture | | |  12.	Farsi
| | | | 13.	Invitation > Meeting | | | 13. Greek
| | | | 14.	Invitation > Celebration | | | 14. Italian
| | | | 15.	Invitation > Reading group | | | 15.	Kurdish
| | | | 16.	Invitation > Discussion group | | | 16. Mandarin
| | | | 18.	Invitation > Sports event | | | 17. Meänkieli
| | | | 19.	Invitation > Health | | | 18. Norwegian
| | | | 20.	Invitation > Other | | | 19. Polish
| | | | - | | | 20. Roma
| | | | - | | | 21. Russian
| | | | 23.	Political message > Message | | | 22. Sami
| | | | 24.	Other | | | 23. Somali
| | | | | | | 24. Turkish
 


| MEDIUM | IMAGES | MULTILING | URL | CONTACT | TECH | COLOR |
| --- | | --- | | --- | | --- | | --- | | --- | | --- |  
| 1. Handwritten | 1. None | 1. Unilingual| 1. NO | 1. Phone | 1. Drawing pin | 1. Monochrome |
| 2. Home print | 2. Photo | 2. Duolingual | 2. YES | 2. URL | 2. Sticky tape | 2. Colour |
| 3. Professional print | 3. Clipart | 3. Multilingual | | 3. E-mail | 3. Staple | |
| 4. Mixed print | 4. Hand drawn | | | 4. Physical address | 4. Other | |
| | 5. Kombinationer | | |5. No contact | | |
| | | | | 6. Combinations | | | 
| | | | | 7. Social media | | | 


# %% [markdown]
---

---

---

# %% [markdown]
## Fig 2

# %% [code]
# Note: This requires successful installations of Basemap. 
from mpl_toolkits.basemap import Basemap
import numpy as np
import matplotlib.cm as cm
from geopy.geocoders import Nominatim
geolocator = Nominatim()
location = geolocator.geocode("Stockholm") # just a test.
print((location.latitude, location.longitude))

# %% [code]
'''Read population data from Statistics Sweden'''

# https://www.scb.se/en/finding-statistics/statistics-by-subject-area/population/population-composition/population-statistics/pong/tables-and-graphs/yearly-statistics--municipalities-counties-and-the-whole-country/population-in-the-country-counties-and-municipalities-on-31122017-and-population-change-in-2017/
dfpop = pd.read_excel("population_2017.xlsx")

# %% [code]
'''Read location data from original dataset'''

dfGEO = pd.read_csv('geodata.csv', 
                 sep=",", encoding='utf-8')

# %% [code]
'''Create a new dataframe that combines demographics and locations'''

dfgeopop = pd.DataFrame(columns=['city', 'pop', 'long', 'lat'])

# %% [code]
'''Get the Longitude and latitude for each city with 
a population over 50000 and make a new dataframe'''

counter = 0
for city in dfpop.iterrows():
    if city[1][1] > 50000:
        #print(city[1][0], city[1][1])
        location = geolocator.geocode(city[1][0])
        #dfgeopop.append({'city': city[1][0], 'pop': city[1][1], 'long': location.longitude, 'lat': location.latitude}, ignore_index=True)
        dfgeopop.loc[counter] = [city[1][0], city[1][1], location.longitude, location.latitude]
        counter += 1
        #print(city[1][0], (location.latitude, location.longitude))
dfgeopop.head()

# %% [code]
'''
Create a visualisation of major cities in Sweden 
overlayed by each bulletin board message. This visual
was partly inspired by the work of Max Berggren, linked at
http://maxberggren.se/2016/07/14/atomic-parts-of-town-names/
'''

ratio = 1

map = Basemap(
    projection='merc',
    resolution='i',
    area_thresh=250,
    llcrnrlon=9.5,
    llcrnrlat=54.5,
    urcrnrlon=24.5,
    urcrnrlat=69.5
)

fig = plt.figure(figsize=(20*ratio, 18*ratio), dpi=200)
#ax = fig.add_subplot(111)

map.drawcoastlines(linewidth=0, color="#000000")
map.drawcountries()
map.fillcontinents(color='white', lake_color='lightblue', zorder=0)
map.drawmapboundary(fill_color='white')
map.shadedrelief()
map.drawcoastlines()

title = plt.title(u'Bulletin boards, geographical distribution', fontsize=16*ratio)

title.set_y(1.01)


def longlat():
    '''
    Returns two lists of longitudes and
    latitudes that can be plotted as x and y
    axes.
    longlat()[0] = list of latitudes
    longlat()[1] = list of longitudes
    '''
    longs = []
    lats = []
    for longitude in dfGEO['LONGITUDE']:
        longs.append(longitude)
    for latitude in dfGEO['LATITUDE']:
        lats.append(latitude)
    return longs, lats


def cities():
    cname =[]
    clong = []
    clat = []
    csize = []
    for city in dfgeopop.iterrows():
        if city[1][1] > 50000:
            cname.append(city[1][0])
            clong.append(city[1][2])
            clat.append(city[1][3])
            csize.append(int(round((city[1][1])) * ratio) // 1000)
        #print(round(city[1][1]))
    return(clong, clat, csize)
    
#print(longlat())                        # for debugging
#print(".................")
#print(cities())

a, b = map(cities()[0], cities()[1])
map.scatter(a, b, marker='o', s=cities()[2], color='lightgrey', edgecolors="black")

x, y = map(longlat()[0], longlat()[1])
map.scatter(x, y, marker='s', color="red", s=50*ratio, edgecolors="black", cmap=cm.cool, alpha=0.5)

#print(longlat()[1])                      # for debugging
#print(x, y)
#print(a, b)

plt.text(1050160.0281291603, 978932.2275006464, 'A. Stockholm')
plt.text(1020774.2853804943, 1803874.897956172, 'B. Örnsköldsvik')
plt.text(1050160.0281291603, 378932.2275006464, 'C. GPS error')

#plt.show()
plt.savefig('anslagkarta.png')
plt.savefig('anslagkarta.svg')

# %% [code]
'''Get long/lat for each city and the x, y coordinates for 
matplotlib.'''

'''
for city in dfgeopop.iterrows():
    print(city[1][3], ",", city[1][2], ",", city[1][0])
    print(map(city[1][2], city[1][3]))
'''

# %% [code]


# %% [code]
