# Supplementary material for: What are analog bulletin boards used for today? Analysing media uses, intermediality and technology affordances in Swedish bulletin board messages using a citizen science approach
Source: PLoS One. 2018 Aug 27;13(8):e0202077. doi: 10.1371/journal.pone.0202077 (PMC6110486; doi:10.1371/journal.pone.0202077)
Supplement: S3 Appendix — (CSV) [file pone.0202077.s003.csv]

IMAGE	LONGITUDE	LATITUDE
c6230d0a738d0de74b2cbed3b2282162	17.179696	60.733953
d5099d362ac242be1df7b5b9217cabd6	17.179696	60.733953
7e044b01d7b219b7b1ab48e2b0c44222	17.179696	60.733953
a844df5614010033b00041acb60bebb5	14.036483	61.229656
13f4ecff6909297ba3fb69cfb546975d	15.116156	56.232603
2a769de5d3d039acaa6ee338a180547a	15.116156	56.232603
2266622208727a927a49a39a02024a1f	15.116156	56.232603
905c0a4b1411136108167513a387dd32	15.116156	56.232603
a34c022a5ad0ef7bb02fb14fa7041198	15.116156	56.232603
159f02bb3e6480200dccc997b3222db5	15.116156	56.232603
62b4ac5bd24ba7de92408c1628c0a9a3	15.116156	56.232603
c76168e029475ac3aa36c0e64b7f305c	15.116156	56.232603
f1ccae48195248268cf2594c8e5b156f	15.116156	56.232603
2fb400d2d11fe056a3e6e5b0344906d7	15.116156	56.232603
68929a50fcfaf312097c73e13c7f72e8	15.116156	56.232603
0345db24e58f07a77fb2b96d4fdfc786	14.821141	56.224063
47043bfc5dfb04a23ea394542a58e55d	18.716178	63.294266
f54cb3e56ec024c70796379b559dd0cd	18.716197	63.294439
ca5e2c16e120d51cc72ce471515e77b7	18.716197	63.294439
ddf4e1297a691c5d6c1a4c028b9180f3	18.716261	63.294244
e3c9d2d64387681d67d12362bba512a4	18.710421	63.282451
25c90234c6752182837dbfb0e2276ef3	18.710421	63.282451
96c94885525e759e5d6d5edb2504c07f	18.713607	63.295849
b7dce191f8e1e9116d7d939a5bd37f5f	18.716827	63.294346
fde81222987c92cb755b8fa608241e03	18.716827	63.294346
e89aace7603d98eab9a5b9150f1a97cc	18.716212	63.294487
a459abd7c3d4ee087b7dfcf379abac17	18.716212	63.294487
0182fa3be36ae346746ebc78879af6c6	18.716212	63.294487
87a94be1eca00baa568be0591eb3b210	18.716212	63.294487
f6469d2b44fe610b12c39ba9ec6dcca9	15.634128	60.609338
30db5a18b4800cd02acf85a6a2021d27	15.633347	60.609394
f8b89f0094d522ce889a297091dd5f58	15.633347	60.609394
394a6bb9bad98a6642e5b736881753d9	15.633347	60.609394
7485d094c4e26c27815b850d30d8c7d6	15.633347	60.609394
d21043d2d65af9e85201c93537f8c57b	15.633347	60.609394
09f4eded81847b9ae81e055eef86312d	15.633347	60.609394
2142b333acc0ce0a25ae1c08ad75888f	15.633347	60.609394
f163f7e97026d182e0c362b3f8b5852f	15.633188	60.609374
c1e8b1978f1bc0acebe628fcbc0bde4c	15.633202	60.609503
b4d6c92c8a7a5d3cdf2b6922b88fbcc0	17.890807	59.458096
2fa6f9f05af4981152aca0043fc76621	17.890807	59.458096
a547be30fd82c3984b9555c37c166f44	15.63343	60.609965
feb8d2ce248f0fa2f79accb1313dcf97	15.63343	60.609965
f232fc374190c6e48db4b1f096fc3209	15.63343	60.609965
36609e3d8bc666113d26a11b96d63e26	15.63343	60.609965
06233cf77e7e9b424fa4722b95d46712	15.63343	60.609965
75cc541c9c4522e82a8913bf09f723a8	15.63343	60.609965
626c05edb2da0c28965ddda89d47bc97	15.63343	60.609965
ee7f18b943f4f78adedbbd895a3663a5	15.63343	60.609965
d2bbe841eb9d40dec32df85f513c8ceb	17.900241	59.457446
34bc3f1e33fbd10f95eebef1a6821347
183d170307bee52baf9a7be36f756fb3
a13054349cec6d54463cfad0924eb51f
e9166b8cf7ac90dbfd9a222fd84cbf7a
6cf2b8fd620390d0a5935be6e84f18d0
1325c4fdfa9958afafd88a44bf23ff97
cd38cb73db968228dc384bae99cb4f15
d1a5a03baaa474a34078390ec79a25c3
0aed48db168a730cf98c7c328759cca6
695882211326d4a7909c9b42010152b3
22f70853c3ba85f0891c38617bf6856a
0e6388aea680c67c8c51603d25103ece
771ff810d635b04691acd3c5c7e42bf8
13bfcab6ee2a67f8eb27f0d7e2d356f3
c4f95208fc13ec45ce533fb7ec73b67d
a857005ff299cf45d11dea4daf0b8725
419d597dce751573ac6cc941036fbd94
c4e77c6cbee679ee46a2631b43650c58
4255b220c277b16a4932d45903edfa28
637b7921a11629c624327fa98489570c
5658d82f5ef227d1291a6dcf32fe3318
bd63bf9a1dc3a1383ca7ca70693a01a3
fbce0f4dc0b1a0747a090c7d3facd7ca
d88ed63380c301e823f7e5b7b0f81e98
9d1d5fd88efdac60b6ecc552d4680dd9
b98eda7546e1b713dd1dffd27c3a0444
697d3d67928384ce469e2777e568b863
ea7824e35fa3057aaa2a57cb8f76459b
3a0936fa8ff3e707441cfbcac587977d
f96ea8f686c736a06912de77eebd8d4c	19.156083	63.330212
d9a15131c007d5410ec59990720a936a	19.156083	63.330212
821932417c2e6e844d396fbeb39fd0db	19.156083	63.330212
a91d7c9db5fd30934c160ab5996caf6c	19.156083	63.330212
e1faa84269e52f99bab2f64f01368344	19.156083	63.330212
c1a237c5627eb58531438567929a4661	16.73063	60.593487
9ef24df4fe8af5ed697b402ddc2577c4	16.73063	60.593487
aac66f659784fd0522ef391959acc378	16.73063	60.593487
26219eb8079751fbc0c24496ac9d935e	16.731011	60.586227
201f10dcf734f317074e6de563536fab	16.731011	60.586227
91ace610eae068c3feeee3d7446a62fa	16.731011	60.586227
a4085798776c94d0c272e4d820b95a0e	16.731834	60.595165
0480761671f4926c9401c1c49cccbcf5	16.731834	60.595165
ab2cc2305979fff97f757713248e8393	16.731834	60.595165
6fe1647a5fa08b856370d89af12aac08	16.73558	60.601712
02beecde9f8a1ebe8ece4a5697a7bbce	16.73558	60.601712
5aef91e91058a61128379677f1eb7e96	18.713745	63.298698
4adf2ae542eb8e112456e1d98acf9c6e	18.667188	63.326518
ed05b484a304e55c42cb4ac79d3e7785	18.667188	63.326518
1ff4e6cad355670acb312cacdb1be68d	18.667188	63.326518
cb620cfaada3ee11a2953e37fcc21eaf	18.667188	63.326518
a1599447c8114c4b23453c624c71b7f8	18.667188	63.326518
af24f0722102b2237463a2bb22238323	18.667188	63.326518
9a25f2bc12c994356bbeea06944d8fa4	18.667188	63.326518
1d68e96de118e90797b34d9b55a52776	18.667188	63.326518
144ecc4b22ee01cdec9c4a4f63add984	18.667188	63.326518
d8081b31e68f15439ca3bdf080e3b49f	18.667188	63.326518
6b7f0f66d9d961a45f95aa3226c43d57	18.667188	63.326518
c834aff2e48d49180152d6519ecf5285	18.667188	63.326518
070f7871a7cd7ec4285f9d47d472a11a	18.667188	63.326518
82c553ae2ff030e1357dfa54fde4ada9	18.667188	63.326518
fabd80b4f5f5dd65951b57cecd14eb13	16.757412	60.598346
c36c96994bd125a1d4c243b3dcd2cf60	16.757412	60.598346
84dafa90b76f2e66508125f3de012c30	16.757412	60.598346
07d202bc192ee13d107db7fcb890dc16	16.757412	60.598346
d8300135b6548980c644dd306cc99c65	16.757412	60.598346
8efa240b5db1ab40819ff7f1f20e03d1	16.757412	60.598346
8c087deb326e06a513ddf631b09e122b	16.757412	60.598346
61ad9a1a1ef60a2f34ecf88b98b79468	16.729706	60.59278
8cce5a07be231d01ddd31311bba15340	16.729706	60.59278
d98ea64900827636643c44a212db5304	16.730094	60.593021
b761ca864770853e1655d05747434ec5	16.732361	60.591915
0213ff8fb53090bd88e3308b075c195f	13.923454	62.430756
582f10834ea45c2532c18622705f7303	13.862278	62.445594
a502536333a6e117941bdeff4a930947	14.038313	61.228623
5b9bfb405f723ac4f40690bc63c12ecb	12.310704	59.880744
2714ad70d1a1bc56ec2f87cf2538df4e	12.312139	59.884317
7289ce1d644c25852fe73a503940fa6e	12.309151	59.902024
1db720b47fd179d2394b389dfd8fadec	11.974451	57.694424
6165bd274a8ba552ba3aa6c38800edd3	11.974451	57.694424
dedd1bc35ec8a8d9c69523c7c7080146	11.974451	57.694424
9219d3436fd21d5279bc342fc7d19e41	11.974451	57.694424
c6a683107e37e3a60799afcab5972e7b	11.974451	57.694424
011abd8f92121060fe9d8c735b155857	11.974451	57.694424
b87c75ded24e38eda1eba68a10b490c5	11.974451	57.694424
03bc6c181ab7168c3c65e23145a407fd	11.974451	57.694424
cd7d3bcd53aea5482c9be9f2b80bad14	11.974451	57.694424
e09b289f9b16ae8038608a2015162927	11.974451	57.694424
9a9c2c082a03a817038b9c8a8171509c	11.974451	57.694424
f59271a1176f1947d92284498ffe61b2	16.166682	60.145955
c55a4d2495f78fe918ce562b4d94fd9c	16.166682	60.145955
7f2c390c78dc577b3caaae91a56d143d	16.166682	60.145955
a7c26c1f9fe99c298e07efdc98ac2aa7	16.166682	60.145955
10f6df60451f11a15681601dc22f8705	16.166682	60.145955
281cb6acee86e8485c3c794bb9b030b6	16.201526	60.141214
224e6054fe0ca828d355676c49a46a07	13.923326	62.431511
0c8d30a4d29fe3a46f43fa0166d9c291	13.923326	62.432306
571cad67ca1c174816b0c84b4f67b0a7	16.202034	60.138764
d6946342b27278f6c3e320174dadb9a9	14.677734	62.935235
02ef00a66a10b7ed77065b12a4ff274b	13.862128	62.446265
1d66b4ae491300febf77bbb52328c3c1	53.049307	89.522298
0f7fc2b560c78a5d19b47ba46532332c	16.202087	60.138834
602c500c3acf58bf9b0f2ba52b00a717	16.201444	60.141184
285d964415749eaa8ca487db31ccd150	16.201492	60.141206
145ae592553de27a25f05d038a8d4582	16.201454	60.141219
271bc932e356827a03496efd6ce04675	16.201481	60.141155
1df6c15bd09b279dc025752a189c887d	14.095459	62.643868
66dee07466494499eca74eadf971d9ff	16.201567	60.141147
110c56ed5bb80960d932ecfa583f67cd	13.862212	62.445562
47bd7927461d1a2349058b9e7102d16d	16.201385	60.141192
7dd327a509c4e9b3289db5bd6f26e899	16.201411	60.14116
7709dbbf2c838b9a32a5ac49f4a37a00	16.201411	60.14116
c10d103639866092813c90be12979283	16.201411	60.14116
68408cbe0645cc84966ea45845df6983	16.201411	60.14116
ff465b26e56aae87508a709981cf1653	12.305916	59.884012
ec5b9fe30bb962fc49eeebbd063f21f2	12.301174	59.884453
02bc681c85be44b74d632df5387af630	12.301174	59.884453
c5074ca499253f3df90583b8f48104fa	13.867493	62.453311
bacb6b9859e0ff0431073d8c69b38e30	12.299622	59.884444
4f61b6489f908a24868ebc079378116a	12.300474	59.885145
9e37bea2e8b10e4cb8be2d6e7eebf20e	12.315927	59.893998
546fcbcd8d5b59a6bf48c1e0aa7fadd1	12.300557	59.88455
12477ef504391e2416b89f8cdf7334c2	12.29909	59.88477
1ccde6b69f1961c1c55be758f124f688	12.3126	59.881506
e1cad77f840c2a59f65f8db0d307ef84	12.303605	59.878059
219037a03adac9735ddf21429d3e6f8b	12.30111	59.88452
1d92aeb3ab227e782bd6c60ac654a99b	12.297993	59.891219
9198b1336dff020dda0dab117cda693e	12.299709	59.882607
b16a66c3c1457cb293ece117f9b19b14	12.299023	59.874767
1d4c76f3059922eefcb7d5a1b3d8a7d6	12.307758	59.883749
cbd80f524eb67b186d581181f1a4e3e4	13.862219	62.445607
c30e0d7cd77a4834bda97210053bf84f	18.622624	63.294231
54949ce1d297058c3f7e1431e966ea92	18.622624	63.294231
3efa24a69034160d2850cf36c9c50896	18.622624	63.294231
64740bfe90475b5bd174b89e92f87fd2	18.622624	63.294231
bc6e267b8258c972c419414c54a0395c	18.622624	63.294231
743bc2a6859f9c757da6803f0242df09	18.71492	63.293321
91561ab944b42f7b08c332e4adb60573	18.615671	63.312072
eaaa1779d71c8a3f70992364ca197ae9	18.719923	63.299377
fcbcac8955c3e623837fbc7171a45f63	18.638477	63.19275
72c9e4eb44bdd09e078ba6573d473569	18.964248	63.220656
70ba0dc94ad5dbf486ee5595d0a0d0b7	18.712485	63.299612
09233e9c1305f0280a87acf441d7f595	18.712485	63.299612
35e8752fe9b364aea3c5c29116a1d3a4	18.712485	63.299612
171ff4741c87179ac709e78f8b88fd36	18.714266	63.298725
4304dba35629b2fc1685667954217479	18.714266	63.298725
ebbc8de81419df305f79d2338158e456	18.714266	63.298725
c3828af76cc6653ab010f28371eb823b	18.714266	63.298725
7f82f848efddceb905cd4211ff0afda3	18.714266	63.298725
8186f4986c372f39311b47f7b84d8459	18.623108	63.294283
536d2c9b5a372c7913b965fa6fb89ba1	18.721065	63.294275
9abafbc9d14d18587c26cae0a199be66	18.71242	63.29967
656a724b0093b593fc00e8260893e716	18.636679	63.192724
ceca6709b35b98f484436506f87c2b75	18.702121	63.258298
6cf8fade6b9e0c056221150f947b4e36	18.702121	63.258298
8a8a6b318654f251f9a79286142cb1e4	18.964312	63.220714
5cba011c6945a38174f29e24e0d0b898	18.71242	63.299612
b5d5ae06d96e07675c55c5cd8049fdb0	18.623189	63.294323
cfcf72641c8cde46a102dccd3c0b0aba	18.671588	63.266976
0a8758ae7e1ce9bfb1ac1dc092726970	18.793681	63.319057
313d57f1a7329236eb601ff9f5b63544	18.714802	63.293952
ec4249c403d1b317a65d20a39d824d79	18.71433	63.298725
f5451bf9f10e3b818e8b2af059b4b853	18.793724	63.319124
c1062612097b7eaee6ea5618c5687dd5	18.714513	63.288785
b19a99657c06b1191716532edcafe161	18.964285	63.220678
f45463ca9d688efc9f956c52cf0b8360	18.708515	63.288021
5bd9f704271526015ad60807535c6bf4	18.708515	63.288021
b3d64fb25e20d2b57c5ca7e360e6c0bd	18.708515	63.288021
c69d51a323fb143a92daadb99bd7b027	18.708515	63.288021
ec1aa72bc3c3f686d67e1c570ba36c0e	18.708515	63.288021
5b1d8524c2d23f3b87a9cc49c08285a1	18.708515	63.288021
1b01c8ae4df0ae5011ec53c271393dc7	18.708515	63.288021
e038281809703b620e620936d71de89f	18.708515	63.288021
6166fd20428649aa42dd3c54c2798a8b	18.707592	63.317096
dac2b49d80cc0063d229dc667bb461a9	18.707592	63.317096
b16ae0c37c4269a3224b920b917e09b7	18.784561	63.309685
e40240b991acb6eecc4ae9736ff7cacc	18.714861	63.293743
b324b8979e450d4df43e3eccdf73e8ae	18.716733	63.294369
a59c9d02575f7681d8d648845328ec7c	18.716733	63.294369
f7272e0bf226414c25007af964f2c401	18.716733	63.294369
7bb7fbb54109afe21fc784eaaa00f1ab	18.716733	63.294369
03eb276edf9fe9ff74ba630564dbaa42	18.716733	63.294369
0bc3801d54acee4fa59bcb193ccd7d9e	18.714935	63.288868
b2c4530064711f6987b727c18e5231f3	18.727194	63.294504
c264510a55aef077c5581437c0248efe	18.727194	63.294504
de6f23010aa2e7d4e6c7bd0a7b183361	18.727194	63.294504
060ecb6e0c657df35a3ccb793a01a382	18.727194	63.294504
d0daba568081a5cb9e34baf9edba1578	18.716798	63.294207
62318cd7ec7764c4a3bb41144c03fdac	18.716798	63.294207
ee3d3f936e1181e07cc431d207ddd8d1	18.716798	63.294207
b4c711234fba82d9b22114038ef9d630	18.716798	63.294207
c2b374ab5a0055de8896e0eb4ccc4c82	18.716798	63.294207
6246110ae968377129b0e4f47d19d0ce	18.716798	63.294207
a0d8c5ae2340541337a842c88343d6b0	18.715033	63.288858
d301d8a5b8366a151ad4403234dd2092	-72.912515	69.298338
ad1b5e6b2294852d6628207a2611319d	18.727183	63.294536
89fbb8545a90697b96ecbbb4fd945dd8	18.727183	63.294536
a570cbd3ca6f9e2b067e4ef022f04782	18.669932	63.319085
107a3083a30e7af2f8a0af610e7e8e89	18.727186	63.294567
93fdc0a3b4d3485bc47e77d898085da5	18.750834	63.30316
749c1b76e5297a3908b73b24c7931f21	18.727143	63.294446
2f97aa11db713a183f25790b7cb2f24d	19.068478	65.042588
7a8cb581ad39979bafe84665958cc9ea	18.727256	63.294509
2dfddf1ad3fd3b32dbddfa88137d512a	18.727089	63.294536
c26e8828b1f6fff917fe36dc6fa9f5a9	16.884375	62.655934
999345d3f589bfeb278f24fd8030292e	16.884375	62.655934
814f7964efcc995c7f1b8e3e62e95d78	16.812601	62.697833
044d2541ee15c2ed8d6fede12bf350c8	16.801838	62.700545
ad04876d69de0dec352dcffb105e62b0	16.800623	62.713529
3221032bad59dfd264a48edd19ecd81a	16.874296	62.652725
b757ae98c0962e313071c9aa7643f7b1	16.801271	62.700412
ed1df6ba39774776a17f249705307481	12.297189	59.883953
c3b93085ba7ecf9a9e2d95672bd0f062	12.296884	59.884073
fc9376939c8ac13d69f94d00cc074de8	12.28952	59.881128
84a5f4970a1e23d43d50101d2e426f19	16.801664	62.700496
737f270d9fd3849cb099eb4a2abc60d8	16.801664	62.700496
c6e9212ad838169ef0107a8522c11364	16.801664	62.700496
6480a30d9aadca6a394094834d4bf5ab	16.801664	62.700496
e7031cfc3ac0d90f3673576dfd1561bf	16.801664	62.700496
cdf457c0b121482936fd79cf5284416b	18.676758	63.450509
387a7581f39689c78ba21719499a2871	16.804608	62.701281
f0a88f9eef30402274c97b10fa74fd9a	16.818083	62.69274
04f2cc351e4b22fd99c852629556418a	12.99099	55.59474
c217dc6d6bf38709d07bfdc26349d8c8	12.99099	55.59474
70564e5e9753cd890504da71dc08ce50	12.99099	55.59474
c9334bba80f72a5008ce997714411411	12.99099	55.59474
a554cd4fa8aa66d650f2793812592fe4	16.803357	62.700864
883724d63da0723c6cf75c3923933e5d	12.30502	59.876028
3bfaefeecdc065a5aa5c9701e293b27d	16.799812	62.714325
3b8f367856e4aef40c2206094d293d50	16.802448	62.700955
62fd98cadb4b974aa5d0e7b81d863acf	16.801022	62.700647
70f1543d33008e70dc32d77e38831351	12.992878	55.599511
5c3de0094d720c72ad41a74762ad75ac	12.992878	55.599511
e8baf552b4cc569256850069b0e55098	12.992878	55.599511
8f3713974bfb0877e053a6683ae25d0d	12.992878	55.599511
70e58f39acfd20a1973d2e946f99e0af	12.992878	55.599511
324636e95afc291b4bdf905461ccd148	12.447928	59.838703
db6936ef9612d7daa87697c7c65d01b9	13.861844	62.445242
e6c508bc67acb5754de3214c12ecf2f5	15.225227	59.269861
19143b483cbd7f8d523c7005d3fd2e91	15.225227	59.269861
bb15916093fc20a2f4856133a164c22e	15.225227	59.269861
4726815aab7dd8dc74b6560bff6bcac8	15.225227	59.269861
3acb6ca6d3650d2ba589a10de5dd5155	15.225227	59.269861
2e6dcacaa9c4b57878a0de22ab67bb55	15.225227	59.269861
1746cba87ec578130365916cc96c587f	15.225227	59.269861
d8628a83d95fc3ce99706165af1e2eb9	15.226498	59.268946
a2ac439455c5d2b7d29f255c33fa2a5c	15.226498	59.268946
ff6d133685cdbd82a0ada16ac397c677	15.226498	59.268946
814388ea339eddc8705b5019dcb9e6ff	15.226498	59.268946
346451c523bcb0de2c9e18eb284deba1	15.226498	59.268946
cd5b88b1bce348f3477c33385bdd8a1a	15.226498	59.268946
0cb568667ac6169775fc34aa1b8715c2	15.226498	59.268946
78b48ed5636f488cb67629bcdab01f03	15.226498	59.268946
189fbacc01985e08eb400048c733a63a	15.226498	59.268946
b0c06208e7490e525ca29a23f376d07d	15.226498	59.268946
e8bdd16902cb1e87c683adfb64f8d101	15.226498	59.268946
bf960cec9b70e0e06ab891481e5a005f	15.226498	59.268946
d4dfa1576b27fb50d86c0ef551b9425d	15.226498	59.268946
e1581e68b9e97f33b1b010a0fd21a3a7	18.720802	63.302959
10ebbb565309b3fb59f22b7f890e97fc	18.720802	63.302959
7d3f82ab6700ad94ee40cf79a2136dae	18.720802	63.302959
ba9a34690516569b4d6571cd2c8d5318	18.720802	63.302959
ddf0c09aa773e2aff4ebc5238e116bce	18.720802	63.302959
9c862f7164d322d6969e72b85547c4df	18.720802	63.302959
6d8a84e960f097a046d4a4f8693dbc2b	18.720802	63.302959
a830305054819a6127fee0ce1324ff04	18.720802	63.302959
a7e503697be6d2dfbafad6e5017b8ddd	18.720802	63.302959
18025465103fb90bca1a80252de8c8ae	18.720802	63.302959
0df09284478c1ddbf3243857548b0ebb	18.720802	63.302959
c4be850f39ae7ad06c196bd7bf33655e	18.720802	63.302959
7ac15dc235ab8f5de7dc3842f0f163a2	18.720802	63.302959
4b51b8b3a2f6a33ebaf956379172d642	18.720802	63.302959
d75bf02b7f2d5c4d174353604c6d8359	18.720802	63.302959
33940f4593c5009f7f2f41ca244cc618	18.720802	63.302959
80ac257e02bc12441c5789ceff5e8074	18.720802	63.302959
41b165f8d6660abd3c9c779024fd7696	18.720802	63.302959
ae6c2945cb537d13384af09cce9f74b9	18.720802	63.302959
7c76cfbdae167d7cafda3992cbda6b9d	18.720802	63.302959
7f1a050abe893644d0911538c58d5ef2	18.720802	63.302959
3567dcd2aede3cc3ef5263004a5f14ea	11.975057	57.694768
f5f4da9f168edbab127dfe67a4b3a532	18.964194	63.220791
9a9075e8cf5acadae64ba704af38e665	18.945183	63.227331
d8498380ace41d081dafe98a15aeb274	18.945183	63.227331
d7e421ca6f545196c29fabd0930cd51b	18.945183	63.227331
b86283160f2ec704f2d7b9a8fd505e08	16.18074	60.143463
ebddd4c03faaa55a6b42bc5f7409bd55	16.18074	60.143463
f4f2a298f47fe84f7b89b2a464952599	16.18074	60.143463
90adb79a893fe7f0e49b9d68ccdc1e55	16.18074	60.143463
b357ee8e7cf31c595574ea78c86f24c8	16.18074	60.143463
20deb6c195b7159ce17adbaeb51e6dad	18.140638	59.163157
a8f756771388a8c9a84091c63119e330	18.140638	59.163157
9d7dda2e800689d5f5d0384f2e3b71cf	18.140638	59.163157
75075783b6505ecb63beeb705246116c	18.140638	59.163157
09e2b89017b0ff93e27f268eb40155e7	18.140638	59.163157
6e0a83f309d1f31dc0167f4ef44fe8b8	18.140638	59.163157
0051cb625a267d92f745007c6745b34e	18.140638	59.163157
a11b4e9c3e95756f82ff70df5c76959e	18.140638	59.163157
40647a063454ceddd7a53c27e43b0640	18.091328	59.241802
00af3f81b20afb250e356135c34e327b	18.091328	59.241802
ecea1434fdb3fbc117f7823547a9c5ab	18.091328	59.241802
4af0b1d29b56dc867aab9e07b6db8362	18.091328	59.241802
b6f3235be44a2d9976e2d999e7e3db58	18.091328	59.241802
7c07fc65692f7851a6f4356d795b11a3	18.091328	59.241802
41c41353a8ad73113bba8abd58e8e4ff	18.091328	59.241802
ba090f690bba431aa5985626f3ebb82f	18.091328	59.241802
a4b0d181718ca69cdc7240dd9fe2ea4a	18.945236	63.227885
86ce27444878b09d5c0b94955017469a	13.215952	55.638897
76b1a1b7c689844a449f1bffdf2f389b	13.215952	55.638897
d1da4daa21bd048ed1399c9783ef2c6f	13.215952	55.638897
83924e877b0c40640bb268148d4c62a8	13.215952	55.638897
321cb6d99c82fb5c20a9e19fe873cc29	18.107014	59.129542
9e1901615503d6572958c6bdbdad7ad8	13.862467	62.446057
f33d62cde2af98f1d1a699cc3509e768	12.989148	55.597522
9046b0187ac2c9199c67e43501c8ce53	12.991341	55.599895
d7bcda35f990dc28ee160cd1131354a4	12.990625	55.599897
84ec906338ca7762ee8f402aefd81a38	12.982445	55.597866
2ce8d4aa3e7aefbc2e369d39d629e7bf	12.994595	55.598208
17da71d4b82c068ab36756954fba3ebc	12.997513	55.607251
9676b4ff4e5299a58f19211d7a1fe7ec	12.994398	55.597884
f9f8f1634322ef4dd3716619c6e22d83	12.986512	55.597626
a9d815d052b085c302cd0f00b7078501	12.990475	55.599347
40a2fd0127e89377deba65f90f1fd575	12.991204	55.599347
19f6e52dff3d827da57b8a9a31974363	12.991633	55.599347
6e30cdb98b28fc07f237dee6987cb2c7	12.991548	55.599541
e35d661d2011a2e5fd670914c779bc03	12.991419	55.599614
a8f57c15daeb1e1c84bd4fcf54c5ed87	12.991118	55.599614
ae0945f24690a96e322d8e88f87ef658	11.921882	57.863287
194e3ef381b61787f33f64757dd56edd	11.922528	57.863245
a2462e32fdff2c01505b0765e2c2b57d	11.935111	57.868737
693ec72ce0e8059039af885b4b4f3a3f	18.081916	59.264163
a71dddfe44934a95789e0932de03e728	11.922811	57.861128
7baebd687373d369337911f68c398e21	18.081959	59.264151
1cfe5ae7853939868dc43b84d6b62c36	18.081959	59.264151
b73d62394e07a24fe9bd18ad068f7f8a	18.081959	59.264151
0ebc597680b3f72c6957918ae24876b6	18.081959	59.264151
917ecd2418665262cb9209ab642a9b0a	15.904759	60.741456
935d940f143433de5517838079d5d7e8	15.904759	60.741456
64fea4f29518aaa5901d36a327c84054	15.904759	60.741456
e2877ab58643ec373824d644fa93b8e4	15.904759	60.741456
6502f9ecd8989745f7a1622f8261fb27	15.904759	60.741456
133c51f2ab1a996735755024f513106a	15.904759	60.741456
eb805097dfe13b57b47e0392a7832d06	15.904759	60.741456
8977eb5a6128fb69d043709151c4f6e6	15.904759	60.741456
5dbcf1aee903831e6ebd9d5d537c74d8	15.904759	60.741456
fbc6b3afe0db4cbd9ce11a01b89a63a2	15.905263	60.741226
3b20552d0fa189c42e3b89e4dbbab218	15.905263	60.741226
292fc9896054cee38c4f1ed087e6ad82	15.905263	60.741226
4185a68042d6db4dd9570a4a5de62d3d	15.905263	60.741226
44a25077eefee3676c5db64a8808bb8a	15.905263	60.741226
0cb87f0914b8884c3c86172ee0726442	15.905263	60.741226
c62dc6783e56ae15289af5dd9e5675ec	15.905263	60.741226
79158ce1e5de08d7b6510bf2c32a5742	15.905263	60.741226
453ebee2e31dcdfda9bb6bfa3ab542c9	15.905263	60.741226
88eee0d6111ef4e21f4be8aa3d4feb7a	15.905263	60.741226
1dde036528e017999625332bf6c25d58	15.905263	60.741226
e593f4fbbe00002caa6c464d1fa6479f	15.905263	60.741226
cfc8d5163a769fb520c46eeb069b9e01	15.905263	60.741226
b35f693e1dff3e95680869e790d664ce	18.102887	59.127511
61efdaab89860826c53a31420bbc85e6	18.103328	59.127518
965675cadd1789c8a0f5a0e4fbc0a6f5	18.103328	59.127518
a579e803b8091b857feee7aacfa5f02d	18.103328	59.127518
76be8f3c68153d0ddda516b13b96a0c0	18.103328	59.127518
d7986f3739326493037213c6ede08fe4	18.103328	59.127518
354753be297ba98dc9a2d6b07a83134b	18.103328	59.127518
c496391153b421c397e0a2c0c80cd055	18.103328	59.127518
5a8a13d3c492c3b0517389dd74302906	18.103328	59.127518
b0d42d0b8b86de8603d9e067bd2db9de	18.103328	59.127518
540546a282bf77417d2633f89a59267d	18.103328	59.127518
70bed9fff7a311d14c84cc8548e5ba07	18.103328	59.127518
405ba67b07316ce26054fbc68d38a595	18.103328	59.127518
f9098eeb9869fe36c28809e2fcaf24f9	18.500441	63.22223
d1bc3e1ce7b598b24efd39d743e24d27	18.500441	63.22223
5535b47681df311783f9d55b3c20cc64	18.72963	63.297259
7aa5fe1213eb5cb9483cba4a6c268a96	75.604676	64.549341
6d977b45ee062f23901a8e1d9fa431ea	17.996766	59.254437
13e505fcd210db52488ca22968532843	17.996766	59.254437
37bac4cc8a56c72a9b1d79cb95c4e2da	17.996766	59.254437
a1e335277015a34e32b43b39c1c404c0	17.996766	59.254437
f4f1e5bf4cf20423f639bc0a2fa00330	17.983199	59.262863
35f528973c2388e03cc093dc83096685	17.983199	59.262863
179e58b7533d425d83661380f494fc52	17.983199	59.262863
a6813b394d32e714d3f8c6bce1806f59	17.983199	59.262863
f69571134e386d6352ca70a13ef82215	17.983199	59.262863
8f64fe72c450aa1de2d0043d387f2b45	17.997307	59.252727
8757d60e86e96a132b06823a4b175af8	17.997307	59.252727
00ccb33d5c61e1fe80bb6f2ea1efffa7	17.997307	59.252727
69459088dbbbad7d9596a9d653b69470	17.997307	59.252727
01f057259eebb32e1f43e077cf12d6b7	17.997307	59.252727
7d1b9826bd6dc74fab42ab6835951932	17.997307	59.252727
af79f0d918777e856e694b097c3a2ec3	17.997307	59.252727
23f0dcb909a5dfdb4baa69040cc23651	17.997284	59.252777
0b1fcb2323ed03a233f6823fa7e9388f	18.153764	59.266835
c91d0f2342202ca17ed1e32b322d53fb	18.155926	59.218104
04b4558462180f5ae6f352a3d5dd329f	18.154946	59.265427
615899d8f3ff140ac1d077e9ab21a5bb	18.717935	63.290171
c2962b493bec63d50aa2a29c919f1fdc	18.717935	63.290171
42d49687b4b5644c52e192c0ad44a278	18.717935	63.290171
545afd56d9722fb9cbcbaeb5b5d1a96c	18.717935	63.290171
0cd0ff2a7edcec76b7889e57c2b2ff94	18.720913	63.303113
06655fdad73134b1ab19610113fa2750	18.720913	63.303113
2db5ecc4ab80c674b6bee2c0f450195f	18.720859	63.303132
c3960de7ca4a71e0470f0035f594da10	17.663901	59.789046
dc37589a685c1c6e4d05add888d89fcf	17.653656	59.798303
7ccc711eaa5a13dd9521d0ad1c5dc2f5	17.633072	59.78507
1ea09976b224ea7add7972817dea12d7	17.65178	59.840102
a90218afbfb91f17803916f17f7ab385	17.650621	59.791426
d7bc617363eda9171de6f68879c0ff94	17.647615	59.798195
62bb2996cdbaad986f13f79387e52263	17.537247	59.781679
810b243f8769aca3a03141ffb9c4e9c5	17.517264	59.794665
8087a76cf45219d9184311b8636e855b	17.673152	59.787697
28b71155f70fa1696db518f883d7d293	17.652798	59.788587
a731057b40b242bbf2ce4bfbe80412d7	15.633452	60.609272
d3ad62234971bba19ec8329949bdf350	18.158389	59.228649
e52b32466452f1f5a8e9770e65926052	15.629363	60.606727
6e2cd873d64aa8b1ff9caae02c041dd9	15.629363	60.606727
d26b81a752dbeb4128cef6a66f18d605	15.629363	60.606727
b1bcd449b7440b2d17a971644171434e	15.629363	60.606727
d6dba94242d7aaef72d6fa4102f71dc6	15.629363	60.606727
624377bd9b636946d0927af9f4c447eb	15.629363	60.606727
d439f787a543df222f926b1f46a3324e	15.628121	60.603954
4a744eb754484359a84eb34eea1e98c0	15.628121	60.603954
312e31a3b690fb87a1f38818d3707743	18.114302	59.251218
c335f27c20a727a2ecb40d30387eade7	18.114302	59.251218
7a57a09802fe736d56106ee75eecdefb	18.114302	59.251218
067e85d098d9a96ef03f7fbef7cba48a	18.114302	59.251218
c951b857d35cd115eaed685eca49028d	18.114302	59.251218
8a1a75c1e27839287a4cbcf7eece74a7	18.114302	59.251218
c7069bdc5ff84f563d9111e529256114	18.114302	59.251218
42fe71eb9af83ea1471f8f6553c0e7b8	18.114302	59.251218
636e85fba45cd59637c1828d08f4705c	18.114302	59.251218
2be56bacc3fac16518967645bf4085d4	18.114302	59.251218
862a9ce5a9730a395574cd6f85679561	18.114302	59.251218
5dccaf6151a0904ceb3900ad8e9a05fb	18.114302	59.251218
df9aa54e20f3dd0dc3a5008651ab1df3	18.114302	59.251218
41f65d28f7a0361fa669fb3d1c5b6a0f	18.114302	59.251218
152ee9f55442844cf9986f033f5d816a	15.635909	60.61028
4b5b863422ccae84c5e3d8ba20b71a4a	15.634645	60.609302
e298202b61c2d1d234a4a18c71cd28c0	15.628482	60.607379
85f28f50a93effa88ce4e83f2eb4a2e2	15.628482	60.607379
280b3b25482de2793717e3665f02bad0	15.628482	60.607379
19fe62ff666e3d83d066f2821232d8ed	15.628482	60.607379
ec0356fabf2630b2a71eebb11b420e1b	15.628482	60.607379
aa2a7327c66c50db1629fb4929346582	15.628482	60.607379
1905b100623a945a76630d68f0b2ea69	15.628482	60.607379
0899bad7f35b5e303874f6941d8063b5	15.628482	60.607379
cdaade403a2bfba619405b7fb68d33c4	15.628482	60.607379
0a2ec5f7f5d77c1728990d6611a183e1	15.628482	60.607379
8533d0662da7a0cda39ee8b1a2621f1e	15.628482	60.607379
2c23194522d61342b7207f9143d7ecdd	15.634837	60.606127
4b91797e2396e0f0c85ce02d0891b7b5	15.634837	60.606127
8a1eff6ea5965f09343d16009515e23d	15.6296	60.603917
f846fe5fda4f839ae4100fb0ea368839	15.630321	60.608452
753f0f2976dddc17df28c65e82a2b2fa	18.721197	63.302736
7f8078cc9d90857833ba323b5a75b733	18.721197	63.302736
1102669063ef7b507dd3aeddb86c0955	18.721197	63.302736
3c1ee50458631c6ca486bcac30117195	18.721197	63.302736
8937987a96a45771a799359ad424c619	18.721197	63.302736
01fee8380ac63f4e010071b6f30bf87a	18.721197	63.302736
1a13944f73ecf1a4bdf7eee586240bc3	19.160817	63.329253
0d76700e42d214222b0c9548ebb71f17	19.160817	63.329253
65ae5ff93da1fa25b9edc2cbb32a848c	19.160817	63.329253
ffbd4ee377433d5e665b04303e29630e	19.160817	63.329253
67f43bbd723d6d2b76182240d4af5518	19.160817	63.329253
54290f2b7c92f51eee29f89b7e323e92	19.160817	63.329253
94e7abf4a180432f68d12f8035cdcd27	19.160817	63.329253
5a59f1c7f7989fba4d95e561f99c5207	19.160817	63.329253
6cd984ebe54bfcf9c26637753cc800bd	19.160817	63.329253
259799eb04c35eb548652e9224d83667	19.160817	63.329253
4cafd3c00347353eae6636ce58e34e84	19.160817	63.329253
e5ae336b51df368eed93056f11e924cc	19.160817	63.329253
bc450c397a78a8608e794342598a5ef1	18.716494	63.294266
49b9f596927ca134b5b273866a38ddac	18.70225	63.313434
06227aea81445dc71b0e9bcec34f9c83	18.70225	63.313434
8fdc59012b20c89be508a5330922bcc0	18.70225	63.313434
4a1515a494c24036305c84de3c8b8a35	18.70225	63.313434
2c95cb19b2875b3dd143817d03d1ea0c	18.70225	63.313434
0d2149439f61b2f157b3e1cc09a5ed25	18.713169	63.293923
3ec502e0c838aa4249ac6c9285e5d946	18.727328	63.294471
60f7bc5063331807368af4437fb3cd2d	18.727328	63.294471
71df10804e66934aabdc3ab039403dfa	18.727328	63.294471
99634279362e30e8e7da32b5af5e47f5	18.727328	63.294471
55161a522238bb8cb88eaa8f3b123264	18.727328	63.294471
731cca183082e408f8f4fa7ee7439f2f	18.726735	63.294547
dc3c65a0fcc9d92069d5e21e27ea093f	15.628282	60.607194
9df4c086f48885130ac24766d8cb8091	15.628282	60.607194
f8153278eda93d6c981755fbc42a3055	15.628282	60.607194
da5581aa4f3c15f52caa36a66d72fab0	15.628282	60.607194
c983e31b4953a2580db2191c7130f7b4	18.950649	63.221942
4c125f986df8a8b3ec6d8167f4403ef5	18.950649	63.221942
5117f5544ced725db731cf6ba3022346	18.716453	63.294259
0c2c9a5d05a4f3644d1fa856f1d43169	18.109256	63.448226
d4afb9286ceb84dd4f3be1869ae7b580	18.113419	63.448364
9d3575d0cfc567f77a6651e53e22296a	18.113419	63.448364
47991726265cd8f5e091f02d4275e45f	18.713174	63.294059
ec18f89b7820ea6a471cdf80cf48ee99	18.109084	63.44826
ff8778059dc816842ae393fc8d891ade	18.726624	63.294548
d12308f0afe80bd969765123ab337907	18.713295	63.293974
5093011d5b2b55c0f95c01d66263b696	18.712742	63.288022
9b98dac925b66203a491e053afe2dbb5	18.713126	63.294034
875cb6aa35faca2b2957efbc49da452a	18.727309	63.294611
404f32a5a6c753b4189b208233af6459	18.109149	63.448246
02df4fff58ed8992ce8d36e8b3874fce	18.393788	63.227323
e269a911a4c0ab7fa41fa3b6300549e0	18.713059	63.294045
6a1589d97ebfd71979cfb428af281ef3	13.003663	55.585871
8a1371060fcf26ca668f0dbdce183652	18.704175	63.314307
a5b3e2b21f3cc96d73aad3499311a6fc	18.704175	63.314307
d48c1105bdda3940a58ff661b03725ca	18.74215	63.289564
8db694b33a9d298f8161cbcce109a243	18.713056	63.29401
0170d8065dbaf6f0b07fd69218ce1bd0	12.30544	59.883277
251b67a929c867e3c8c420b2a418e57e	18.109224	63.448255
a58a4adbcefe5fd90d5fcf8312e84a05	15.433849	60.486332
1d2eaf3c5e1d876e42a8335986ff4ba2	16.611328	57.839232
55a9fb1f242ed25fbfd4ed197f646b8e	12.312007	59.884857
c10c11b4ccf5afd29c40d31df01b23d5	12.312902	59.882875
a64a8ab9837fb0db14b83b7a437a312e	12.298408	59.889846
5df5093d5ff8773066f37b745ae66355	15.433774	60.48623
d72acfe72b9ae5e9b667d8490f542b03	12.312734	59.881634
1f9c61f751e7233d9a7b2daecd954a3e	11.8503	58.106457
29613e5fcd2e74cd958d56e24f2325a3	12.312637	59.881445
1d283f3c2f27b6a87ea2f639b915690d	15.433908	60.486302
0a7386d9ee55d77216857bd1c96f84b6	11.849871	58.106412
38259b3fedfc58e3ed6781ad52cec223	17.134126	58.119785
e2a12316b7401488dd195520131285ca	12.313279	59.881444
5560c502aad2b0afba4137785a243433	12.313306	59.881606
8e41edac5812f42b52fe7bcb4b0c03ce	12.313322	59.881472
57b232fd5e665205a4e65dc94c71ebad	11.850815	58.106548
4b8224d1c5d668a0463814e3a76c1ec1	11.826439	58.032917
1da59f649fa772f8ccd6680ae5629891	731.826439	58.032793
3c7b92a0c55e25b6d5ec75ddee3b0934	11.826611	58.032872
421c3d5e47e831c44579bbe4882570ec	11.826267	58.032963
2c49330c62bfdf4bbb334c76901f92a7	11.850471	58.106525
080603a9f16e9b2d44188422e756b93a	24.755377	73.604844
f74b464f73e7de104a04241b91c1964b	25.312203	54.720161
fac329ae570b331433da11b9fb8f5b75	15.63021	60.608472
6b877cc8582b54043419048889b09984	15.630214	60.608429
476c6d4e0e0cd95e9ad241e56a30a71e	15.630002	60.608381
8286bd5d8ba6045cc5abf0c2de8178dd	15.629994	60.60835
f8079025ff21eb23d9dfc6230e6cf9a5	12.284592	59.879482
d636d3c3ed9c9d63d106aef769b84817	18.562174	63.286796
78cf96c46123f2ebb245c4b15fbccb8e	18.716292	63.294244
42cf19cf2e22348234f9228e6fc1ea65	18.550372	63.32517
6f342dc668ad5e4d530cf4aadb383091	18.500376	63.201444
bc3931d88ba3e083657e489ec77d85fc	18.764037	63.271754
c90ceee815f58f8a7b7ac6ee8f0d18e7	18.764037	63.271754
2ec642c850c307012fb5c99ceede6c0f	18.764037	63.271754
a4e00a85ae98ace1216f869fd0c55cc1	18.459499	63.377169
676840e44fc3cd32aad3cfb451ae4f96	18.712359	63.299647
f807673b070911bfe3bf3dfbac748401	18.529864	63.185434
726aab891f1da5e1e18bc8919fadbb4a	18.500504	63.201386
c50b7c2e17b3501f41290fa19f07bcbc	18.639164	63.280979
a40a34e0a6b2529d647e3e720315ad01	18.639164	63.280979
1b8e140df3a76b71cc24674cb7dcc5b3	18.639164	63.280979
d5feba13ed23d7e70cdb115d61787ddb	18.735015	63.295205
4bff3b59f1a76112fd627979e956cdb8	18.500633	63.201396
1ed93f81fb672c98d76e944c8a2bf1db	18.712273	63.299654
a9b35fb6ad374a1e90de91ff2aa29f15	18.530438	63.185061
5348ecb01172b1ec472fcabcd74fa740	18.530438	63.185061
c4700045fba070d1f3b48300da1414ff	18.735337	63.293277
59c369a602f468c688291257c9fffad8	18.726931	63.294521
58e13aa52b4d0943d43367ac902eec27	18.71234	63.299605
1694bf1a96a4d3f5c3ee04f47f05c6ef	20.191221	63.804323
ee435fa420a293020275efd6a8d5adb8	19.163632	63.334059
c75f516edcfd4d3299fa45f876fa3f2f	20.189946	63.80506
e9164933bc1f9d288325d76f5c08bb7f	20.189318	63.805892
4d2d7fd96b484047669d6a14d68d4ec9	20.189888	63.805109
111948b4d9fee7ca137e16664406a495	18.734994	63.295157
a01fd5053c8bd89c14047f30f2fb409c	13.826294	58.782438
e27c8ee5067b00adf216b997079df133	13.826294	58.782438
8fcd164f52b027fe82696f8d051535c1	13.826294	58.782438
34deaf8a7147020dcdbc315e48d06710	13.826294	58.782438
8998e8b8481b1ffc0d714b3dbf323035	13.826294	58.782438
424ad503de5e065a2d24ce71f98ed81b	13.826294	58.782438
a8fa7fc6d40ec2a5478c0a6f19637d4e	13.826294	58.782438
8c68dece3effc25c028e42d5ab6dafc6	13.826294	58.782438
fe4b4318a6fac5b175478f72c0189214	13.826294	58.782438
cdd11a18fca29a2050895d2bd0181349	13.776855	58.771048
8b0d859d1ed607c22bd0dde0ea8944c1	13.776855	58.771048
57a04c78d5b8c1f7354dc7878c40a997	13.776855	58.771048
3eb8b21b20b6a753717937eb8f9cfda5	13.776855	58.771048
fb9c9d52e3411140eb87efb50f48a743	13.776855	58.771048
68886b1c35bd5e30b7be7ac076671ddb	13.771362	58.816586
af9b62175e5ae80766682fd9e5307003	13.771362	58.816586
6c8d5a47e318440ce7cd2f605e6c1a2c	13.771362	58.816586
b8de43984e5c169e999226d13fff63dd	17.923283	59.458553
c7e9402c6db67ae268098b85302b9cf4	17.923283	59.458553
6ff5fbdeca9a33531c7c8a4162f04788	17.923283	59.458553
2f5dd9dc44b8461feb073c8beb1f8c1a	17.923283	59.458553
f97b16acc8d3cbc42642b79dfae05154	17.923283	59.458553
17e30d4c2c5e3fbfd10de2eed6cb3df6	17.922177	59.456331
c5875adc1d75b5ce2e2f2c637781c8be	18.713129	63.294116
3d7823b0e29e571780d68b140b65aee8	18.593076	63.170211
e19c3e67fdf888bcb0432b0e7c1250c2	18.593105	63.17025
798af450ceddb634c7547f1a4ae8f899	18.727048	63.294489
f96f0599b280d25d91c8f2fd821c4b9d	18.112271	63.447761
3648c27db8a8ac17b600bb146d38587c	18.112271	63.447761
157c48f0a54e3461e8fe9a1697dd660a	18.72139	63.291165
89a5d960957c3e24be3849a205973fa5	18.716394	63.294273
3ae51aa047bd60830a3b2ed1e55c06eb	18.59314	63.17024
593bc136273db40704bab841b0a17b0d	18.110168	63.449234
29a45e80df14e6d6ad7aacfbdb9f3165	18.713579	63.288455
a5c6f3aac600a3e508a26ca45e12ad1d	18.59314	63.170205
715ed30a20a06cf793ced0c0f61afd26	18.713311	63.288402
7daac1fbe3300d56d4b969a4a85d6987	18.110157	63.449195
84b285d274bb522aa3443f79b6d11c00	18.593003	63.170213
cb5ce88ad844107b1654bb2e4aca0cb7	18.713354	63.288435
2e4db1b90f4a74c1ae347b6ccb342fb9	18.593084	63.170181
e62fd4386df700b96a2e52dcd5ce71fc	18.110216	63.449205
dc6369ceb042d140b09ecdd41bb1b91c	18.592952	63.170181
434125061c7c75f63054636f6d76c293	11.973595	57.700494
dea4ed0e56c7a560b7fee6c31c375f4a	11.973595	57.700494
43f24d8c308983697224033579cb6024	11.973595	57.700494
01e36424c3a1822a0659b7eaeaa7b049	18.593009	63.170164
1a56700c539637ea0b82a00b07e16ad0	18.712428	63.288384
9352b604618c8779c49b4130665fa5c5	18.712428	63.288384
7fd937fad9226c7c0b1b6eac42ee4edd	18.712428	63.288384
2c80b289d57976f0a6ce551325d7fa1e	18.712428	63.288384
18240da1b536030095322b293fcbe9ef	18.712428	63.288384
b10ee7b8a113f5aa6a21e46ebb7668ef	18.712428	63.288384
c0abc32b5e128c79b8ee9de7583d32e2	11.989866	57.700671
7bd99a6e2b0218c494408d4d853aaf78	11.988422	57.698488
d817ef9efdc6201453e8e39399ae8b87	11.987228	57.696845
970ecd29d63d7a1bd2e6b34853134b59	18.707238	63.29265
c1375fd59bebe86ed05d4ce53888c4a4	18.690147	63.267777
e0c64513a385e25920ea9280eae72937	18.690233	63.267507
0af23bfe5ee18e3f065e4b773e80be78	18.686671	63.266291
47e5abf5e3db9e146f784d81c02cb0d2	18.685132	63.266081
28bebd5a178323b3ff57b6b6e722b60f	18.690268	63.267399
4b3777029ad8a1547f800efb411a4840	18.690276	63.267237
113a640bc03dc42cb88d8aeab43958d4	18.620592	63.294873
f79fd51a90a377c95614b4da4f74c2ca	18.620592	63.294873
97c20917ce9e8867cf3e671ffbe2bfa0	18.620592	63.294873
bb4b89a9526b2afec3a11614dd707f5f	18.620592	63.294873
9d27d6e9d20ad5d1b096513621881afe	18.620592	63.294873
4dc2a94652ceb1b625e6a90de6e69cea	18.620592	63.294873
ac7180e61c31114ebd8e539b2a06eaeb	18.620592	63.294873
c4e31ba7d058cb299dd734c29dd6a5a0	18.620592	63.294873
31a36d4dfeb721d374e9994c343a985f	18.620592	63.294873
4f8ef159451f04956d4c475b3e439eff	18.620592	63.294873
e1a150c35c833b6eb2666dd5f6ed47be	18.690319	63.267488
7f91da7ca35def303d6f0e779b0fca6c	18.716489	63.294144
91f2428936764266206bfcbdf289a2b4	18.70671	63.292815
0bfbd4d7e5ada0dbad3882c6ca44be65	18.690877	63.267507
ef88180f1cafe38b854a713743647086	18.69019	63.267546
4261a2e0fe58d4adc64e52bf147c9cb7	18.716704	63.294309
5eef8c89bf4f762d62dd198f20f87455	18.716704	63.294309
204e4fb0f79cd6dac22df04bdc8cb027	18.690448	63.267449
e951483faa4926868402c7fa35cc6974	18.716613	63.294286
081997c0c15fa237dceb78a6c1dbb395	18.716613	63.294286
b527357ec268d36e3e80fd463dfd2256	18.716613	63.294286
1956bc2e92628f126d9e4f57c7208a6a	18.716613	63.294286
45fc6b0c7dac0ebbdf60a7a462c025d1	18.716613	63.294286
b06c1e9c099237d34527db5172fba5ce	18.716613	63.294286
9b42beee7b1ee6ea8b79e7aae3a1544d	18.688642	63.26831
2fac0d353ceaa63d93ff25a6e7e284b8	18.707037	63.292755
d8d5ee7d3f2af376f52e4ba43d016b1c	12.653195	65.174127
5cdbe27c4c09e2fa7aa6394730c493b4
778d57c695cc628f26178561026f411a	18.718686	63.29049
12d0ff789858f6074316fcfd4ed417a1	16.152517	58.576373
6c40fc7189f0f9c37ddaf631d6fb0ea7	18.715036	63.288921
f17e9c07a237ded883f1011fcc91299f	18.715682	63.289082
1d64ed49214f2689f408444702f46774	16.158056	58.577248
244719e7f337aa53bfc87a349522c7f2	8.789844	41.998294
edd7e5e62088a1b0a038c96688ad9bee	8.789844	41.998294
3b5639585052b8f1451eb2c4cfabfffd	8.789844	41.998294
b2cc20da00c658ba1cce9cd4473f5c94	18.722777	63.256949
9d15be1cc4619a7aabd6dd01fe1ee584	18.722777	63.256949
cb57faeffd091620cb6e87701508ed57	18.722777	63.256949
e26953cb0f3ec04993a5c4848809f34b	18.711423	63.290338
8ae3f80e452c1c4398a7723433c0af51	12.299709	59.897892
38b22bc6cc10346d8ebe6cad56691963	12.296276	59.882607
5d0c17d58254a9d2aa358f1054ae0ec6	18.723311	63.307468
0e9ffb566d6f48be23c417f5a8f50e0f	18.723311	63.307468
5550f7b51dd77a7262bda43272a0ba5a	18.723311	63.307468
5197754e25463bd0f5486ab69b6346d7	18.723311	63.307468
9bf311e29ff75aed7f2157669449796d	12.313828	59.885169
9525779faf491f055e53880693cb4da0	18.716348	63.294269
7a4df8e91f6b26fe7d60b98d9ec6b95a	18.716348	63.294269
da7ed27c7bfac53ce39d46225c9d2300	18.716348	63.294269
888a3ab46f0fa25913ae735d99d58e1d	18.716348	63.294269
3e88f62f74554a57fd384fe990fb18e9	18.712292	63.28993
02c03a1cda809b7a43c0af3fbe3b5581	18.721081	63.286134
549f137d56351794e9e2b08e7325a6a8	18.716573	63.294254
d0038bbbf569be21d46327da78547903	18.716573	63.294254
849010a342821634428ef9a59cafe53a	18.716573	63.294254
7b9fc3e12e09ce6ca85f79c691360660	18.717818	63.290449
1ac64c6424ba2ede1061702c80ce5e53	16.178413	60.140054
70beb9327f8bb38061b3f671b784d9ea	16.178413	60.140054
27366d4565367b3652bb7e4b5560b48f	16.178413	60.140054
b6d504fbb365a14b66140e0bf9585737	16.163807	60.146248
db3f37ef0d72e8415d386922448a8b1b	16.163807	60.146248
c3a0814eece87b03433441df483c1869	16.163807	60.146248
6d6ae11591952b806fcf730644affb81	16.163807	60.146248
aa27a2302392fc2b2c891300f6579c19	16.163807	60.146248
1614fcbf38af6cb15c372c7a8329815c	16.163807	60.146248
93c7707afd5ddeb41cbe33ef3b064350	18.703444	63.273842
3187b573e72a62a4a6fef74062dc87f6	18.703444	63.273842
b2cc6ea1414646f70285be9b4bc99a9d	17.167407	60.72601
fa2b7d4519712e91eeefe5f4b612a961	12.289094	57.060196
efb954e60f19e4f47b8ed29b792aae7e	12.27983	57.058301
bb613eeb0d515179a5d39889f5a65e26	12.284439	57.053215
f6076548d83dca9389622210392f08c3	12.285459	57.054295
26aa7f65924f0ea50459c50ecbd61acc	12.288341	57.056676
c06327f34c27b5777ecdb8ac9d536a39	12.285118	57.057723
053a4f8aa5c0b977efe874a2f5c974c0	12.26263	57.062484
dbf7ee14646e492bce858d7138b1ca05	12.282397	57.060541
01a917aee9d1b2725492eeed545e29f6	12.284513	57.05762
c71361c2398219747906d1f5253ce788	12.288637	57.05686
794383a87e56ef2b2514b3acb9f259c6	12.277975	57.053629
51dfe71f5ddfcddf4c2e90ba65732499	59.470465	89.849877
5509bd2fc62ac661e2dbe7c1ccf8e18b	12.28014	57.058391
1158d3016f2f30a70804df101c957fb2	19.072266	65.03506
690a31a1087e4cbcc894ef5ec5f5cee8	-1063.792188	58.614378
9c98d1b65c4307bbfbefd31efc0b7837	18.62275	63.29433
a6fc9ce74cbbd9bcec5e6788a18dfc85	18.62275	63.29433
8718f62c4d834839a2fe7dc2d5734e9f	18.62275	63.29433
55fba7b7e7e047b3ece2fffc66296dbc	18.62275	63.29433
ad1484536d9aea0db28c419622945c3e	14.036322	61.229744
5b8150f16f17e0c7ec4e4a3c7f81851c	14.036727	61.229701
6cb4958956e07da8d5421ade164d12ed	16.171778	60.145949
28357a4cff99b82a414924ef9348f753	16.171778	60.145949
2bf0f2c4dbe4064743e8389b962dad43	16.171778	60.145949
6a6e5dcf8c6cacd2f8d185bbb59fe42a	16.171778	60.145949
aab599edf25b097c2ff0e75971492861	16.171778	60.145949
1d9603af8e62868030774063161c855c	16.171778	60.145949
4d3d7390b73788730932fb382d8fcf8f	16.171778	60.145949
a556f519c7ac18f004291c47f78d9417	16.171778	60.145949
2d54d4ae94f965fafc8642e4d920f77e	16.171778	60.145949
074ec7741cc7bb10992155d821911396	16.171778	60.145949
4e63fecbf051c3f3f9b6ed1bb12a9550	16.171778	60.145949
22ef0e0edacb7c7d0b24cb73f8510929	16.171778	60.145949
7e368d38a046ff0457ebea58b0b95e47	16.171778	60.145949
3f17039009f492fe0e56da596e923bf7	16.171778	60.145949
ac02be45650192a77c885c816011e418	16.171778	60.145949
2981a637b19ae8427d8c17060b4ec90d	16.171778	60.145949
017697ae3b913b097de6c28ecdf51d02	16.171778	60.145949
f87c5ba9fb32788a85232ab63e9036c0	16.171778	60.145949
3d6336585d72da7b36cee4c069eff360	16.171778	60.145949
24eb82d112c36e452c50282cffc79808	16.171778	60.145949
aef0b4763f0f72f6f649b5703b679942	16.171778	60.145949
bffa66271a312e70679aaa4214f286a2	16.171778	60.145949
09853e84fa5226fdc8c2ed1d5a451d16	16.171778	60.145949
b6bf5573e28bdadf45f835c7185c7601	16.171778	60.145949
f5701c99f84fe63685cfc5a862826af9	16.171778	60.145949
da82c2d12dc187085878bd719f9ed4e5	17.170128	60.726046
b23e2926e6065a190a1c84b055393231	18.712479	63.289177
790540b9f807688a30360abe663c3c9c	12.359319	56.922979
3abb3707e567db64b5e035eb7aba3e82	12.364367	56.93057
9b7c787b7aeab07cf1262ea293b5839a	17.169959	60.726152
e710a5f0cac1606c7c53f7fc69facdf7	17.169531	60.726256
425e7e5e72c436d7a88fd1e9ec69a11a	17.158617	60.701791
3c2c2e21ea7011f10110f297e3a9a1a2	17.171674	60.729315
15bce44b5288797238e399c07dcbc16f	17.158799	60.701842
f5c54fe2813729da8adce62b45b25db8	17.169555	60.725968
e811b51b8d88aa9cc84d87001033451f	17.169044	60.725299
5494edd916ac4969f56550433bb61932	17.170064	60.725517
132526d701498182332f3bd68260da11	17.170431	60.726822
5a0820f6d715e6f474f9a17422edac18	17.170161	60.725803
47e57a651cb1825d15194fd91306db83	17.158665	60.701743
93ae5f6e433487bbcc9bd0cf9e4d26e5	17.169899	60.725635
12ee069762aa16b6f76bf7015c83cd87	17.169595	60.725212
2ad114e742e2b2109849345e5dfe3293	17.158662	60.701833
2ae4d4e5a00ee086c38384092415da72	17.16985	60.725772
0ebb452a8328e87ea635893f985f6baf	17.16925	60.723912
81b5ea9b1f5d5768843e80e5954eb9fd	17.153376	60.701164
5b39bb24aef2b23e9f06f91dc77c7305	17.16832	60.724728
12f94913d22b47bcfa2598b33ea8e1a5	16.301679	60.23408
a90c61d60399689b79f07e5d5dfd89a9	17.209997	60.739364
91d914a01c04b09383d63188d002e904	17.167969	60.72448
0573ef26a2eff115e68ca868a174868b	16.166055	60.143756
a0ce41ec7c8d7770600b156dd173dd0d	16.166055	60.143756
3b3ce7c377073b2e0b2920ce51e9ca77	16.166055	60.143756
fa32d87fba8aa560f6b38fc5f95a93d3	16.166055	60.143756
771deb23b63898529ddaeba59b54d880	16.166055	60.143756
9ad0dd456499dbbdbc15a6cae569519f	11.84767	58.067907
0929b8430734c247b73c7a35f8e6de46	11.84767	58.067907
e55f35cf5ea5a902355a1a9d72f2d787	11.84767	58.067907
4b46cc8a530bb0410e71e4d16fe72f1b	11.84767	58.067907
2e09815051452b0c261de320f08cf3a6	11.84767	58.067907
a1a8f77cfbe47ce908568cd58ac51ae4	11.84767	58.067907
9e510e8cf764d54dbae50ad0caf150ee	11.84767	58.067907
7f2f86516e85937fa7303edc7f44968b	11.824315	58.07774
6651b75fa157529bb7500d6c58551fa4	11.824315	58.07774
a1fba4e8cb98327487eaa1c9967ee21f	11.824315	58.07774
b654edfb2fa2d4c189a4578880918c45	11.824315	58.07774
1731e10c84a614ba4ea83e001c5906e5	16.308939	60.207187
490d2fa51cd4dd5267dc969ccfe9ad87	16.308939	60.207187
79e6f31d815bd46299f59bc8b74c343d	16.308939	60.207187
579e27d3ae8711cfbcbf4367112b1629	16.308939	60.207187
c4e7ef41cfd442551818824b64465d85	16.308939	60.207187
f3b2e3c69af5ca3ed9eb92cd7566450a	16.308939	60.207187
d0e3d07974d6b0c19787dc5cef4bee19	16.308939	60.207187
adde073f680fb595b852014b656d2c18	16.182113	60.141893
7de9328c3340756d3aa8a8307878710f	16.182113	60.141893
91064aaf4959c447fd4011a52622eb0f	16.182113	60.141893
c4de9e706fd2aa44f7c8e1710ca38301	16.182113	60.141893
962dc3c826d7dda292df835357df9034	16.182113	60.141893
f054572d54af540738044eb631e519b7	16.182113	60.141893
76ae266d3706fade5f760b59fbad4402	11.835032	58.06549
d879d69a7d8f616662b2e0216a7a9fe9	11.835032	58.06549
9be1b53ae40f590f9a2c1d0b7bf256a2	11.835032	58.06549
4e74bc8b6979aa613351d0325b0949ea	11.835032	58.06549
8146393725c2c85d3a4c576fea248b71	11.835032	58.06549
5cb79121046cfc8141de5bd79887e7cf	11.835032	58.06549
7415d047260d7b85bcc9401afee419b1	11.835032	58.06549
5e19e510ccfd7255a5a0a3eb130474f8	11.835032	58.06549
a83ba56b1afa1d45b99e56b98f252bbc	11.969604	57.696461
e6b97ed91b0420b3bc4acaa20752b34c	16.168063	60.144089
a483bf16ea7b23eb0e6e289bc20ccc7f	16.168063	60.144089
2db0523a3633cd94ad858ed8abdeed00	16.168063	60.144089
718a2015be84fb00984ed347c299c16f	16.168063	60.144089
dcaf770b0da8a116255a29377c18225b	16.168063	60.144089
c276d2bdcb0eb1e556b78fba252c2a29	16.168063	60.144089
9ce71fe7ca00c5638df1378952a3e5e2	16.174515	60.142982
5fd44670687f71e14f9b16f9c85f0560	16.165324	60.143624
bb56f54e4e18692711abbda2e3096b9d	16.167267	60.143505
ad6c3cf330ef0ac081c8b0333f5b7d22	18.598931	63.550961
8f49cc69f08954e1867f0d154c168628	18.598931	63.550961
8229f7f08feebb61da04a1f80572da61	18.598931	63.550961
bafcc4abcc59f518582c4c3a65dc3f78	18.598931	63.550961
97657f2d3c18c36d0427b6baec09273f	18.598931	63.550961
dc248a4b08eb2dde27414d39ed4a0e11	18.598931	63.550961
3d8d027d5eb2e82c1e5b87755ba36149	18.598931	63.550961
4aee18bd2693662c444668a6a0222f0a	18.598931	63.550961
43528d0718c1f4fc27c7c761059add1d	18.598931	63.550961
8777b79982a17a77f6a1f27492435ae3	18.598931	63.550961
61d48608d5346bb931f1738ac701b0b0	18.598931	63.550961
3bd5d0856054e3e5b65346d366c6499a	18.598931	63.550961
5d5d41da5c5e162056a05212317f5ea4	18.598931	63.550961
4742fc304c30e2e64ca5dd60a4e39645	18.598931	63.550961
d5cda9b63c97766fbee38a454955e987	16.166393	60.143818
da02751ee3593e0c1e0ccb33805301dc	18.665085	63.297568
11e012320765a9e6bf0cd4738c994fe0	20.158539	63.846117
099a23bb93ed1e718733584c45cdf539	16.167235	60.144108
15f7827203101fc29649567f6a95cacf	16.167376	60.144024
89ef3278d1822245dc7983b04ea59850	11.820468	58.067528
d84d7b767f417f0b21c6e29e92579af0	11.820468	58.067528
e083f97b5f06137dea553c277856fd3e	11.820468	58.067528
f32a31a6605cc9600f7cebd1b844f154	11.820468	58.067528
f11dc6af117a33b332da5b009ca5d04c	11.820468	58.067528
7bdfde15987e4462e100ca047dd5077c	11.820468	58.067528
1e19ea9ed7c8db00c8b4a558872b7e0b	11.820468	58.067528
53bcdce35d7a85dd72922e97f08730ff	11.820468	58.067528
7f670354fb9f8c018992caa7b71dc0b5	11.820468	58.067528
bf5abe63cbb891740877f89f7e45efe5	11.820468	58.067528
6cc4a9f112b81f3c8559c202ea0401bf	11.820468	58.067528
d528ae01f97cf988dd30aa38c485001d	11.820468	58.067528
4ad1ec8cffb77ce1c2a960d0d0962149	11.820468	58.067528
7b82fe6e155d9a6565a90af0af80f558	11.820468	58.067528
3c46ad20b0f9b87f6b07b2eac5a17112	11.820468	58.067528
756f403a5fad9138f6192d70789b449a	11.820468	58.067528
1b72dd2280e1818cdd840861a71cd084	11.820468	58.067528
e5a6c2dccac1cdc384b62dd48b364bc5	14.040848	61.205543
6661989e6e6276c0faf6b0ea201b62c6	16.18864	60.147202
008cf63a53dfc1bd82da53e1b9a18f80	11.826316	58.032927
7a7be5563d108d7711f5491932d5c855	11.826514	58.032917
8ec5a58d1cd1ce85035ea8ee2fe892a4	16.18226	60.138238
e529f7692806152e318380bbf6a0bf4a	-348.173733	58.032917
e983e1fe327a91e7a585bc039cc4edb6	11.826369	58.032912
787972a603ca27b48e2453f224ae1793	11.825752	58.033145
e5672c5974b1aed1e9b35e63666c3bc1	11.826401	58.032905
a1bfd0792594c2f67490624c33e99822	16.182819	60.141396
61c760dd0fa8cc5e932ae0ee0148a851	16.182819	60.141396
b744264274dd79dddeea9ab1e9c43d8e	16.182819	60.141396
dbd8ecbf925c7f7c17f05cafd36c8088	16.182819	60.141396
4ae2beec7df302e6763a553329d23a5f	11.859956	58.026407
cf458a60de2e810baefec61ecf0d9e27	11.826342	58.032973
e4ae328f13b34d2cb3b5ecf290cff99e	16.166725	60.145708
627a4054cb5fc66a2d022f6f4e8a477d	16.166725	60.145708
fe0fe26e176e4190d370f749e6ecd39a	16.166725	60.145708
80f6d4a0f76e83509a02699fc0e2069d	16.166725	60.145708
6e10534911d6066bb78938d7b6877fdb	16.166725	60.145708
be89fb182d944e70b135c8879c20d0e9	16.166725	60.145708
8d042864c0edc92963e0b10578d0aa14	16.166725	60.145708
cbe091e96046ced0c96c3ab311893aa4	16.166725	60.145708
25540d8428e0a115a728dcf3ef98b58d	16.166725	60.145708
a1c6576717bb60bbada4d22a75ddd313	16.166725	60.145708
11afed2e733cc680ea25ef3abdae2d04	25.31147	54.709177
a7ffec5b62ab5fb673de078f2ae2b6e4	11.850611	58.106514
067444d77e777f3e7c58c8506393111e	11.826375	58.032869
036aa2fe58f7b310df31435894b329cf	20.189402	63.804712
5f3fbd29ebc868302731fedf1543a9b7	-20.705664	-74.304701
8c1667d5a324b45e52def04f01a5e91d	18.134485	58.580102
d9cb251496b76ae46bef8d4193435503	18.503045	63.20213
e02a4f9054268f11f4ab0c18f34d34ad	18.503045	63.20213
4e25052ab25a7c971357d9bb11f96c68	18.503045	63.20213
227b6ed26a86db15d74527473b56b7d6	18.503045	63.20213
be7e529f3972d0236c725da95ecc47b0	18.503045	63.20213
df0967415c560dcd6a751dfe4e8c023d	18.503045	63.20213
c328b6c6599809ff9ea2458a04d8ff56	19.156633	63.34438
b386ed77fdf72947485dac56940284a4	19.156633	63.34438
e1ed34534bcff72d9a3deb1d1d0fc690	19.156633	63.34438
3de48655d1be6b11f585216a31e37a40	19.156633	63.34438
dc8f61869ed6610ceae5549c8a574528	19.156633	63.34438
22c5e9556e9ca2d6c2f0bddf9f04ddff	18.73493	63.29536
72fa3067196aed3222195304c0110522	16.312648	60.155065
43042367a212bea1f4ef49a5237a9562	14.628382	61.116914
583d82995d08ba9d00332afa58010874	14.628382	61.116914
5242825542bc281c4a58da6c76259ded	14.628382	61.116914
e546b8428d294b876b4923964f61a690	14.628382	61.116914
02a106fe0f67dec3fc9d330df94b2b9c	14.628382	61.116914
2441253be7a34a0bc1019bda6c0e794e	14.628382	61.116914
40b9b17ce12a1b03177edd969cc86a08	14.628382	61.116914
1207f0a6505abefc79b7b376092c3cbd	14.628382	61.116914
f9d6ba5a18fb90b5808b174879f21e65	14.628382	61.116914
837992cc2545cb8ab53e40c8f212851b	14.628382	61.116914
d751cd4d7ff5a000900d82e5083c1a48	14.628382	61.116914
dcbcd831b849fcf46edc7b9ff901b715	14.628382	61.116914
03f927629bc429d5ee0b1965eb2421f9	14.628382	61.116914
73ddd1e9df2c2633b9f4a3bfe5e0e65e	14.628382	61.116914
3365ba59a4856396465e7405b225a67a	14.628382	61.116914
48117d56d434b907791d5a64cbc9323d	14.628382	61.116914
371f2a7814e67ef66b3d1aa38d9b74f3	14.628382	61.116914
be0a74de7cb2245b1d4d07d18e4983b2	14.628382	61.116914
889d1c1f2f0f80372edda4bf443d2625	14.628382	61.116914
5e036c80325f2d0c9158400fd98d4720	14.628382	61.116914
f4e74f7b1e2ae32ab805eb05e8baa000	14.628382	61.116914
6607ec605654126c1600cf586ac8be83	14.628382	61.116914
61a5185a3a6bdd68f10f11c1fba93ac1	14.628382	61.116914
200f26431ff40e724de850cd23490476	14.628382	61.116914
ae9283de9913cae57299629072ef8a07	14.628382	61.116914
48b46d694321cb9cb85ed3ef6ab4febe	15.032654	60.597266
3e177f1079b4d3115823270fde3d0dba	15.006588	60.612224
4694a544e3cdd795991993a2c75ec4c6	15.006588	60.612224
2d72303d903bcb1bb8e21629fda560f0	15.006588	60.612224
23b68146fcae7c1e5f03c8f2ecf3736c	15.006588	60.612224
5df9d8ab7982c4316a04de9865b4188c	15.006588	60.612224
c3872d50e52d0927581f45b753bc1509	15.006588	60.612224
3a58625435c80da6dc1ad406b843f317	15.006588	60.612224
3ed321b6f2e8719531d6ea3b68e59ddf	15.006588	60.612224
7ed61a72fcb0d6460e046d07f72b484a	15.006723	60.610669
53c0ec8982045e1722e15af7fd1966df	15.006723	60.610669
354db2a3094c149c43ff6713850d08bd	15.006723	60.610669
9787ecd1e8f58cd2a7b9b0c7c8d0085e	15.006723	60.610669
73f6dce776ed1056a90d6ff1b73a5f6b	13.981409	61.25205
7f418976fe8f790d022dd1eb5380ebe0	15.032906	60.59728
596db09a1cb3764dda730ed1da1897ee	13.845985	61.225404
0c84a7633dc54cd0ea13c9c86f21957b	15.013504	60.615618
c0759617005d62ced569428e0e7f963f	15.013504	60.615618
a2206ce4f0877cccf2a81d10235a3fcc	15.006112	60.612649
92979455a882dbc8e3f081063fd5265c	15.1474	56.21205
84af025c32c807441f906d2c74814eeb	15.143431	56.210882
47c3c64e62f074c6b6704dc9895e6f67	16.216636	60.130125
d495d1e96fb25ff2181f049ccbbca885	16.216636	60.130125
ab61496872e3c7b4640e3e53a73ea1b7	16.216636	60.130125
4036fbef79c41206d93610bafa87fb87	16.216636	60.130125
6f2245b57fe9c17c69af0b00c26cf264	16.216636	60.130125
3dacc7c1575a41f5b7e1437bc9e2f4f4	16.216636	60.130125
d2bc48b4f5ce009f3a70f6abc0f3fa62	16.216636	60.130125
8c4eff499988629e3d6b19cd92d067de	16.216636	60.130125
e5384c9c6ac22fa88b795e0007e09dfc	16.216636	60.130125
cce9eda9d690f4f0447613c43db5745a	16.216636	60.130125
9f2d88a97a46e88386348bd749594f34	16.216636	60.130125
79213fb5ae303fa2ff00fae2dd75c2eb	16.216636	60.130125
f6c0e3d2739a98a3d40f35e8fd9dfdec	16.216636	60.130125
ed39a9396443c12bf71d0db69fad7f3d	16.216636	60.130125
32bf8882dd1018d6f78170a71414274e	15.178261	60.54938
9c9d63d03590f0d60079ca541800bf53	15.178261	60.54938
4169b7a424e45aff5611a6453528f5eb	12.283197	57.070129
091bb8ab18dbb6bd48b7f7e44849dd95	12.283275	57.070151
f8383db640c802cdbe580e4ab7e6ef1c	12.290955	57.074357
f821fbc7d20f5c13e1fdeab90f7eb5ac	15.239461	59.258826
6ee7a72713b082bc1d227a51189d3188	15.239461	59.258826
d654b3b810181e453723c00e7bdcf40e	15.239461	59.258826
e20ec325181189e8763728d3e9c54a05	15.239461	59.258826
172916aa5ed7a2e9efbb2a029b4840f1	15.239461	59.258826
d207df355854150a146d470f9838a48a	15.239461	59.258826
ec6fc3e55af675177894a611b8317420	15.239461	59.258826
26822baa56079bb5db231b1fe50237fe	15.239461	59.258826
c35dd4777baad0fae5d5eeed2fddc9f0	15.239461	59.258826
aeeae62e220ebd76bc46caf0840e7a27	16.17563	60.144774
84edb7339d9b618f0102079487fed74e	15.433863	60.486218
dd1edb40ce8331d00601022db9279634	15.433951	60.486291
6a11f3425b9f31ae08afcc07fae9d98d	15.433828	60.486213
b78d7fbb0a28525e05206dc5b3d3bcf4	15.433938	60.486158
4406c5c365549ac070faf64fc9673155	15.434029	60.487207
c276b40c8bed3e6254f8294ab69eecf6	15.433954	60.487274
b7d8257dc0395d99c83093a424c324a5	15.434023	60.487237
74f27a8949db9c45d15b876de34fd97f	15.124054	56.199829
b445bc45ef8c26aefebb3718cae702fe	17.15498	60.711663
6b2b818e57aeaff0518d47306bec6d5d	17.157625	60.689847
e029869ce438b37224ac1beee75f3ec4	17.159295	60.707865
c4d197b8e46cfe259609a36903a18489	17.171218	60.703382
0c7c0c315530d5c3561676c39db57b26	14.107709	55.724409
569ef11aa6a1c85b3e9509d95d6ff94d	14.107709	55.724409
c34688a13170688b0bf7aee61774f582	14.107709	55.724409
eef8c7e1c89c7db6c95d6a279e45c014	14.107709	55.724409
e88f07c6595b3d78c62731fca3505cd2	14.107709	55.724409
c61ac307fd9ef78b5b18519ecc32dcbe	14.107709	55.724409
7e96a021b83c01102ab36deb5a372ac1	14.107709	55.724409
72542bb03935c5ab443001d3077b16f1	14.107709	55.724409
ed8e128c1d141b16350746904e15f56f	14.107709	55.724409
a25b801a7c6071c896b8844271c7c3c0	14.107709	55.724409
af301eacb5a1a34749deeef7b6d60a5d	14.107709	55.724409
712d1837a55d7ef341a7d20d900c781d	14.107709	55.724409
a2e85f304f711dd59238ffad6e10084f	14.107709	55.724409
942f61c0bc1db5b31ac5ad630e517b5e	14.107709	55.724409
e8a17194e3be58d525edcaf8289e7b37	14.107709	55.724409
f7d1fdcc6fee8b8e1577c6340cccff80	14.107709	55.724409
9c3834c34ed7119fd794b478872c81a8	14.107709	55.724409
2f43896a44db0f8cefe7d390141a6e60	14.107709	55.724409
56ccf5ad457cb6b31536de81a4ba4c91	14.107709	55.724409
b4ce2317a8cd205675bd3604d1c5faab	14.107709	55.724409
ab773d4a16b7b274c243b9f8269f1ffa	14.107709	55.724409
0d9b0079c12c3622f73b854e2e09239b	14.107709	55.724409
c1a8afbf746a8fd2c763ab199f39771e	14.107709	55.724409
d91a299fdbfea156526a50438ecd2c91	14.107709	55.724409
97394a1cbe621b824e831a3ed3f06393	14.107709	55.724409
d9275396de729c3b495f471a61ffeac0	14.107709	55.724409
5a62b31413398898df326450e682b5ee	14.107709	55.724409
00e1f3fd659003980007c7ae21258256	14.107709	55.724409
28450ac75b9ec3b28d09a519b6c8750e	14.107709	55.724409
7843159ab03f0be792c38cd549f1195d	14.107709	55.724409
4556887a83dfc39dfbbb1ab3e23ae635	14.107709	55.724409
b0671c2edbe1f83d3d0f1f5888f830dc	14.107709	55.724409
8bf3ae8641674c79957888e292c7ca47	14.107709	55.724409
9ed74ee12c4e67718e64e38239ed833a	14.107709	55.724409
7919bb8a89dab0619ef8e3e2db366921	14.107709	55.724409
e14ce94ae54d31b6f1bb2ac7d4eca23b	14.107709	55.724409
5f5ab3cc31a382ad923b2580a83bb464	14.107709	55.724409
0f810c7e78b7e7fab6c7a832b7515335	14.107709	55.724409
19e3d5523cc6555ea6269864ed5f429b	14.107709	55.724409
edf18b4d77619ad234d3d4eb4a5ad8b9	14.107709	55.724409
dcde6490668115507327c6a6ecc16616	14.107709	55.724409
6c68490874ca90a53ed7e1fd2bacb9ec	14.107709	55.724409
57960178eb92d1a193e41b8932c1c9db	14.107709	55.724409
12f3c89510d7899667d567341ce8e556	14.107709	55.724409
c397f26e14c82b11b4ce959fb1aa2da4	14.107709	55.724409
b44579ffa7625888be0aba7458c10f24	14.107709	55.724409
a85d27828e6f1a0c7a42e382b9172568	14.107709	55.724409
1d6c772a5c7542dc1f79b5acc483b2fe	15.633665	60.609475
40ffcd0f43bd0059f9d9d117efd29595	13.837105	58.163019
6b7ec8778e0ebb10061238d38b8873ba	20.654297	56.413901
741f177461d122a89846db4739339532	19.164988	63.339648
72be1c739b84e572fd3b6858a241e03a	19.164988	63.339648
952f7fb82418f3a27dc3847d0408ee54	19.164988	63.339648
8083bb82c602032d24e6f34ab0f9a7ee	19.162045	63.340246
3b02ef554dd4861a36244e91e9c16c24	19.162045	63.340246
94bf440567863b948d0d2062581ee9a0	19.162045	63.340246
bbcb9d3e8adc8f7c888161e153827d80	19.165587	63.33591
dac21d997e9e8845615c2c665a4910d7	19.165587	63.33591
da87ece7dfd26bb32e4c64a94c4fe47d	19.165587	63.33591
52fc6129566f9b7027ce67297bf79edc	19.165587	63.33591
d6129ebe94085828c66bd827fee274f5	19.165587	63.33591
c72deef258c48c25ecc0045438d2301c	15.146735	56.209175
7e40b70738f97d936a1b37f97d8ea9ea	15.126095	56.200142
ac9e32447d1b3aa3bc1013e4797b190f	53.593782	66.266024
38ca6a03aeca14df834cdd803cc70ed0	12.364383	56.930804
8ad18fb13db9cb6b1a2eb307c91a517e	12.364898	56.931372
03c2cc2baef2b25e646808d46c2c3e35	12.364377	56.930693
6a2fa729f79e60ab12a78a88f0edc43c	12.364329	56.930576
fe033ea857cc6cdf1b0611673cb56d1a	12.364254	56.930539
e314d663de58cc5b1d5344589979326d	12.36441	56.930558
40a86620cc22d38239b010bcfdeaf307	12.364479	56.930581
bebee7bfe82fcd518e116708f3b064f2	12.364393	56.930527
6d326da7223cd1c3c61386b96a49350c	12.364337	56.930504
bc5b0e30db84d2107445e741f52d70b6	12.563974	57.124846
f193e3e72b7e95bff19c975b1bb224f3	17.170773	60.718129
21935ea307863d2922c9aa873350e505	17.172146	60.713129
e2cba473c50d53d994496478fb1f93ab	12.931588	56.317144
81ef3b1eb05b650366c3f6dbb5f9f664	13.15261	55.597875
2e5ac52c064c25de31660e8cf7ebdf59	12.917873	56.317417
d76fa17d74ec0c42c0724f0807c8e437	388.591853	25.412218
5420f1387776f292697901c354e953e4	12.364294	56.930536
5edd9dee6fe21339a8c3199715a8eae0	12.364259	56.930508
3c8a0b46186a2368b5d575070c8c1d4f	12.364436	56.930825
4b10726f1e996c29da1416a68a3b06f2	12.364469	56.930529
199efd14420fdc296f1f2f03f1d7dba3	14.980054	56.179411
48b9759eb6b02eb33418756805cdcf45	15.13092	56.214341
2a62998c55e67db9fb352990498fa29a	15.1424	56.178568
dac50fc2e21cbc7980ad636591fb6725	12.369965	56.933896
82f2901986f8a9a5199a49dfe18ed2df	12.364522	56.930532
418c2093e30125e6fabedb65694c0470	12.364407	56.930638
f6731faec5e0fc0b093780af7a97653a	12.358619	56.930703
97ddb33de1839945850bdb0c3a26e23f	12.358873	56.931032
c2094063029145c8068a58e181af6cba	15.64333	58.392249
22c3b13060218d5bfc45272a94d179c6	15.64333	58.392249
a877faf80729e899f7f4d546223770e0	15.64333	58.392249
d09a93c0d5fd8cbbc5a43ef0915ba8c4	15.64333	58.392249
e2ed4cea2c8e1c7dd16ea471075d0f04	15.64333	58.392249
0e24bb64fc6d30b39520458576ddda8f	15.64333	58.392249
fcf680353a5e202ff25f7eab17256c04	15.64333	58.392249
bb212206af096d1200336c5e46af7270	15.64333	58.392249
431ea334117865ebd05b90dc493bcb47	15.64333	58.392249
3596f61a3a9926d28f86dde6e70316b5	15.64333	58.392249
02582e854f4935ad326210f827c50cf6	15.64333	58.392249
13387136848f8a14b4b036bc2097059b	15.64333	58.392249
6f5abe3c3bfc5e0fb78aa67b834e69b0	15.64333	58.392249
d6c0f1cd6f96035223434cf0adf1dab9	15.64333	58.392249
063c16d2f0ee215591bcff7b645296d9	15.64333	58.392249
0c5d1dccc54f5e28a069764f05f9d3e9	15.64333	58.392249
7293a1ac6dbceeb6dec6580623bf9d2a	15.64333	58.392249
117d2ea06ce99ecf97fc16389f2538bc	15.64333	58.392249
08e738d65de63350d72eccc33a59f1fe	15.64333	58.392249
8f6b93d9568865a73e5d11718a3037f6	15.64333	58.392249
77cfa2b3f0ec593d2642781288e67f11	15.64333	58.392249
b9e1c42246ca486841481a06e38c6fb6	15.64333	58.392249
b9dfb2e8169e97814c9a3d4bccb6a849	15.64333	58.392249
c8d66d650a4e6637d6a2d8bb8421b19f	15.64333	58.392249
8c69b3ca400e09b8f84aaf1e7a5f8a33	15.64333	58.392249
9cb3285dcc10fdd0689b519b90859429	15.64333	58.392249
f6e1e5307d0b6edbf935b054a475fb5d	15.64333	58.392249
048a02ba4f70b4fccf0e8d251813ef35	15.64333	58.392249
243f04be6e526b907df50b455d4a85b4	15.64333	58.392249
b5018e87288248911d887021d0061002	15.64333	58.392249
c80ee26b33263b83221ab2e00f8df85d	15.64333	58.392249
2efe2f6b6d467977d3cc13ca654f92cf	15.64333	58.392249
ff8b331fb3d5da57153633b25c118014	15.64333	58.392249
f8a5fc5770c9ff0d66961dddc0368798	15.64333	58.392249
61b4864e593ac1a8a5d22b102b7ac395	15.64333	58.392249
2137c16f48c04d4d7c0a443be331f556	15.64333	58.392249
f2afbe80effb8d7e8452680a9ebc8853	15.64333	58.392249
553995e2b28cb5e929e3454bc5b78e06	15.64333	58.392249
69175af8b69676de32962bec9066c768	15.64333	58.392249
7eb8ab3e05ae64b642900d701315d6b6	15.64333	58.392249
a7994fc35fa63213a61523ec8f60c78a	15.64333	58.392249
1a9d6191d5a436f28481e94364d0ac17	15.64333	58.392249
ed4ed67a5a4bf951d3dc8357e6c28590	15.64333	58.392249
2ab858f7aadd96f96b63fea80250a10a	15.64333	58.392249
